# Supplementary material for: 2-Methyl-4-(2-methyl­benzamido)­benzoic acid
Source: Acta Crystallogr Sect E Struct Rep Online. 2011 Apr 7;67(Pt 5):o1050. doi: 10.1107/S160053681101110X (PMC3089156; doi:10.1107/S160053681101110X)
Supplement: Supplementary file 1 [file e-67-o1050-sup1.cif]

##############################################################################
#                                                                            #
# This CIF contains the data in a paper accepted for publication in          #
# Acta Crystallographica Section E. It conforms to the requirements of       #
# Notes for Authors for Acta Crystallographica Section E, and has been       #
# peer reviewed under the auspices of the IUCr Commission on Journals.       #
#                                                                            #
# Full details of the Crystallographic Information File format               #
# are given in the paper "The Crystallographic Information File (CIF):       #
# a New Standard Archive File for Crystallography" by S. R. Hall, F. H.      #
# Allen and I. D. Brown [Acta Cryst. (1991), A47, 655-685].                  #
#                                                                            #
# The current version of the core CIF dictionary is obtainable from          #
# ftp://ftp.iucr.org/pub/cif_core.dic.                                       #
#                                                                            #
# Software is freely available for graphical display of the structure(s)     #
# in this CIF. For information consult the CIF software page                 #
# http://www.iucr.org/resources/cif/software.                                #
#                                                                            #
# This file may be used for bona fide research purposes within the           #
# scientific community so long as proper attribution is given to the journal # 
# article from which it was obtained.                                        #
#                                                                            #
##############################################################################
data_global
_audit_creation_method     'from SHELXL97 CIF and IUCr SHELXL97-template'
_journal_date_recd_electronic     2011-02-22
_journal_date_accepted     2011-03-25
_journal_name_full     'Acta Crystallographica, Section E'
_journal_year     2011
_journal_volume     67
_journal_issue      5
_journal_page_first     o1050
_journal_page_last     o1050
_journal_paper_category     QO
_journal_coeditor_code     PK2306
_publ_contact_author_name     'Wang, Hai-bo'
_publ_contact_author_address
;
College of Food Science and Light Industry,
Nanjing University of Technology,
Xinmofan Road No.5 Nanjing,
Nanjing 210009
People's Republic of China
;
_publ_contact_author_email     wanghaibo@njut.edu.cn
_publ_contact_author_fax     '86 25  83369345'
_publ_contact_author_phone     '86 25 83587440'
_publ_section_title
;
2-Methyl-4-(2-methylbenzamido)benzoic acid
;
loop_
    _publ_author_name
    _publ_author_address
    'Fei-Fei He'
;
College of Science,
Nanjing University of Technology,
Xinmofan Road No.5 Nanjing,
Nanjing 210009
People's Republic of China
and
College of Food Science and Light Industry,
Nanjing University of Technology,
Xinmofan Road No.5 Nanjing,
Nanjing 210009
People's Republic of China
;
    'Ya-Bin Shi'
;
College of Science,
Nanjing University of Technology,
Xinmofan Road No.5 Nanjing,
Nanjing 210009
People's Republic of China
and
College of Food Science and Light Industry,
Nanjing University of Technology,
Xinmofan Road No.5 Nanjing,
Nanjing 210009
People's Republic of China
;
    'Song Xia'
;
College of Science,
Nanjing University of Technology,
Xinmofan Road No.5 Nanjing,
Nanjing 210009
People's Republic of China
and
College of Food Science and Light Industry,
Nanjing University of Technology,
Xinmofan Road No.5 Nanjing,
Nanjing 210009
People's Republic of China
;
    'Hai-Bo Wang'
;
College of Food Science and Light Industry,
Nanjing University of Technology,
Xinmofan Road No.5 Nanjing,
Nanjing 210009
People's Republic of China
;
_publ_section_synopsis
;
2-methyl-4-(2-methylbenzamido)benzoic acid
;
data_I
_audit_creation_method     SHELXL-97
_chemical_name_systematic
;
2-Methyl-4-(2-methylbenzamido)benzoic acid
;
_chemical_name_common     ?
_chemical_formula_moiety     'C16 H15 N O3'
_chemical_formula_sum     'C16 H15 N O3'
_chemical_formula_iupac     'C16 H15 N O3'
_chemical_formula_weight     269.29
_chemical_melting_point     497
_symmetry_cell_setting     monoclinic
_symmetry_space_group_name_H-M     'C 2/c'
_symmetry_space_group_name_Hall     '-C 2yc'
loop_
    _symmetry_equiv_pos_site_id
    _symmetry_equiv_pos_as_xyz
    1 x,y,z
    2 -x,y,1/2-z
    3 -x,-y,-z
    4 x,-y,1/2+z
    5 1/2+x,1/2+y,z
    6 1/2-x,1/2+y,1/2-z
    7 1/2-x,1/2-y,-z
    8 1/2+x,1/2-y,1/2+z
_cell_length_a     23.318(9)
_cell_length_b     10.230(2)
_cell_length_c     13.901(3)
_cell_angle_alpha     90.00
_cell_angle_beta     125.50(3)
_cell_angle_gamma     90.00
_cell_volume     2699.7(16)
_cell_formula_units_Z     8
_cell_measurement_reflns_used     25
_cell_measurement_theta_min     9
_cell_measurement_theta_max     13
_cell_measurement_temperature     293(2)
_exptl_crystal_description     block
_exptl_crystal_colour     colourless
_exptl_crystal_size_max     0.20
_exptl_crystal_size_mid     0.10
_exptl_crystal_size_min     0.10
_exptl_crystal_density_diffrn     1.325
_exptl_crystal_density_meas     ?
_exptl_crystal_density_method     'not measured'
_exptl_crystal_F_000     1136
_exptl_absorpt_coefficient_mu     0.092
_exptl_absorpt_correction_type     psi-scan
_exptl_absorpt_process_details     '(North <i>et al.</i>, 1968)'
_exptl_absorpt_correction_T_min     0.982
_exptl_absorpt_correction_T_max     0.991
_exptl_special_details     ?
_diffrn_ambient_temperature     293(2)
_diffrn_radiation_type     MoK\a
_diffrn_radiation_wavelength     0.71073
_diffrn_radiation_source     'fine-focus sealed tube'
_diffrn_radiation_monochromator     graphite
_diffrn_measurement_device_type     'Enraf--Nonius CAD-4'
_diffrn_measurement_method     \w/2\q
_diffrn_detector_area_resol_mean     .
_diffrn_reflns_number     4968
_diffrn_reflns_av_R_equivalents     0.0342
_diffrn_reflns_av_sigmaI/netI     0.0461
_diffrn_reflns_theta_min     2.15
_diffrn_reflns_theta_max     25.41
_diffrn_reflns_theta_full     25.41
_diffrn_measured_fraction_theta_max     0.998
_diffrn_measured_fraction_theta_full     0.998
_diffrn_reflns_limit_h_min     -28
_diffrn_reflns_limit_h_max     28
_diffrn_reflns_limit_k_min     0
_diffrn_reflns_limit_k_max     12
_diffrn_reflns_limit_l_min     -16
_diffrn_reflns_limit_l_max     16
_diffrn_standards_number     3
_diffrn_standards_interval_time     120
_diffrn_standards_decay_%     1
_refine_special_details
;
 Refinement of F^2^ against ALL reflections.  The weighted R-factor wR and
 goodness of fit S are based on F^2^, conventional R-factors R are based
 on F, with F set to zero for negative F^2^. The threshold expression of
 F^2^ > 2\s(F^2^) is used only for calculating R-factors(gt) etc. and is
 not relevant to the choice of reflections for refinement.  R-factors based
 on F^2^ are statistically about twice as large as those based on F, and R-
 factors based on ALL data will be even larger.
;
_reflns_number_total     2493
_reflns_number_gt     1641
_reflns_threshold_expression     >2\s(I)
_refine_ls_structure_factor_coef     Fsqd
_refine_ls_matrix_type     full
_refine_ls_R_factor_all     0.0811
_refine_ls_R_factor_gt     0.0467
_refine_ls_wR_factor_gt     0.1186
_refine_ls_wR_factor_ref     0.1384
_refine_ls_goodness_of_fit_ref     1.000
_refine_ls_restrained_S_all     1.000
_refine_ls_number_reflns     2493
_refine_ls_number_parameters     184
_refine_ls_number_restraints     0
_refine_ls_hydrogen_treatment     constr
_refine_ls_weighting_scheme     calc
_refine_ls_weighting_details
                 'calc w=1/[\s^2^(Fo^2^)+(0.0750P)^2^] where P=(Fo^2^+2Fc^2^)/3'
_atom_sites_solution_hydrogens     geom
_atom_sites_solution_primary     direct
_atom_sites_solution_secondary     difmap
_refine_ls_shift/su_max     0.000
_refine_ls_shift/su_mean     0.000
_refine_diff_density_max     0.187
_refine_diff_density_min     -0.179
_refine_ls_extinction_method     SHELXL
_refine_ls_extinction_coef     0.0023(5)
_refine_ls_extinction_expression
                                  'Fc^*^=kFc[1+0.001xFc^2^\l^3^/sin(2\q)]^-1/4^'
loop_
    _atom_type_symbol
    _atom_type_description
    _atom_type_scat_dispersion_real
    _atom_type_scat_dispersion_imag
    _atom_type_scat_source
    'C' 'C' 0.0033 0.0016
                         'International Tables Vol C Tables 4.2.6.8 and 6.1.1.4'
    'H' 'H' 0.0000 0.0000
                         'International Tables Vol C Tables 4.2.6.8 and 6.1.1.4'
    'N' 'N' 0.0061 0.0033
                         'International Tables Vol C Tables 4.2.6.8 and 6.1.1.4'
    'O' 'O' 0.0106 0.0060
                         'International Tables Vol C Tables 4.2.6.8 and 6.1.1.4'
_computing_data_collection     'CAD-4 EXPRESS (Enraf--Nonius, 1989)'
_computing_cell_refinement     'CAD-4 EXPRESS (Enraf--Nonius, 1989)'
_computing_data_reduction     'XCAD4 (Harms & Wocadlo, 1995)'
_computing_structure_solution     'SHELXS97 (Sheldrick, 2008)'
_computing_structure_refinement     'SHELXL97 (Sheldrick, 2008)'
_computing_molecular_graphics     'SHELXL97 (Sheldrick, 2008)'
_computing_publication_material     'PLATON (Spek, 2009)'
loop_
    _atom_site_type_symbol
    _atom_site_label
    _atom_site_fract_x
    _atom_site_fract_y
    _atom_site_fract_z
    _atom_site_U_iso_or_equiv
    _atom_site_adp_type
    _atom_site_calc_flag
    _atom_site_refinement_flags
    _atom_site_occupancy
    _atom_site_symmetry_multiplicity
    _atom_site_disorder_assembly
    _atom_site_disorder_group
    N N 0.27879(10) 1.06074(17) 0.23814(17) 0.0431(5) Uani d . 1 1 . .
    H H0A 0.2725 1.1380 0.2547 0.052 Uiso calc R 1 1 . .
    O O1 0.25277(9) 0.84642(15) 0.23884(17) 0.0573(5) Uani d . 1 1 . .
    C C1 0.09320(14) 0.8941(3) 0.0956(2) 0.0698(8) Uani d . 1 1 . .
    H H1A 0.0432 0.8865 0.0559 0.105 Uiso calc R 1 1 . .
    H H1B 0.1141 0.8086 0.1159 0.105 Uiso calc R 1 1 . .
    H H1C 0.1026 0.9364 0.0445 0.105 Uiso calc R 1 1 . .
    O O2 0.45652(10) 0.90523(16) 0.04728(17) 0.0639(6) Uani d . 1 1 . .
    H H2A 0.4798 0.9040 0.0202 0.096 Uiso calc R 1 1 . .
    C C2 0.12408(12) 0.9737(2) 0.2061(2) 0.0432(6) Uani d . 1 1 . .
    O O3 0.46865(10) 1.11880(17) 0.03858(18) 0.0662(6) Uani d . 1 1 . .
    C C3 0.08066(13) 1.0191(2) 0.2371(2) 0.0507(7) Uani d . 1 1 . .
    H H3A 0.0328 1.0002 0.1884 0.061 Uiso calc R 1 1 . .
    C C4 0.10675(14) 1.0914(2) 0.3382(2) 0.0496(7) Uani d . 1 1 . .
    H H4A 0.0764 1.1214 0.3562 0.060 Uiso calc R 1 1 . .
    C C5 0.17705(14) 1.1195(2) 0.4121(2) 0.0490(6) Uani d . 1 1 . .
    H H5A 0.1949 1.1656 0.4818 0.059 Uiso calc R 1 1 . .
    C C6 0.22118(12) 1.0787(2) 0.3823(2) 0.0440(6) Uani d . 1 1 . .
    H H6A 0.2688 1.0997 0.4312 0.053 Uiso calc R 1 1 . .
    C C7 0.19543(12) 1.0070(2) 0.2804(2) 0.0372(5) Uani d . 1 1 . .
    C C8 0.24493(12) 0.9618(2) 0.2510(2) 0.0400(5) Uani d . 1 1 . .
    C C9 0.32340(11) 1.0500(2) 0.2002(2) 0.0387(5) Uani d . 1 1 . .
    C C10 0.32865(11) 1.1578(2) 0.1449(2) 0.0420(6) Uani d . 1 1 . .
    H H10A 0.3043 1.2335 0.1373 0.050 Uiso calc R 1 1 . .
    C C11 0.36888(12) 1.1568(2) 0.1007(2) 0.0409(6) Uani d . 1 1 . .
    C C12 0.40456(11) 1.0408(2) 0.1123(2) 0.0404(6) Uani d . 1 1 . .
    C C13 0.39995(12) 0.9348(2) 0.1700(2) 0.0458(6) Uani d . 1 1 . .
    H H13A 0.4244 0.8589 0.1787 0.055 Uiso calc R 1 1 . .
    C C14 0.36050(12) 0.9378(2) 0.2148(2) 0.0459(6) Uani d . 1 1 . .
    H H14A 0.3589 0.8657 0.2540 0.055 Uiso calc R 1 1 . .
    C C15 0.37002(14) 1.2772(2) 0.0391(2) 0.0555(7) Uani d . 1 1 . .
    H H15A 0.3369 1.3400 0.0312 0.083 Uiso calc R 1 1 . .
    H H15B 0.3574 1.2538 -0.0378 0.083 Uiso calc R 1 1 . .
    H H15C 0.4164 1.3144 0.0848 0.083 Uiso calc R 1 1 . .
    C C16 0.44573(12) 1.0256(2) 0.0627(2) 0.0452(6) Uani d . 1 1 . .
loop_
    _atom_site_aniso_label
    _atom_site_aniso_U_11
    _atom_site_aniso_U_22
    _atom_site_aniso_U_33
    _atom_site_aniso_U_12
    _atom_site_aniso_U_13
    _atom_site_aniso_U_23
    N 0.0528(12) 0.0369(10) 0.0640(13) -0.0009(9) 0.0480(11) -0.0035(9)
    O1 0.0742(12) 0.0373(9) 0.0957(14) -0.0002(8) 0.0695(12) -0.0015(9)
    C1 0.0601(18) 0.098(2) 0.0525(17) -0.0085(16) 0.0333(15) -0.0222(16)
    O2 0.0834(13) 0.0489(10) 0.1041(15) -0.0071(9) 0.0799(13) -0.0164(10)
    C2 0.0471(14) 0.0498(14) 0.0434(14) -0.0013(11) 0.0324(12) 0.0026(11)
    O3 0.0883(14) 0.0514(11) 0.1102(16) -0.0040(9) 0.0870(14) -0.0038(10)
    C3 0.0415(14) 0.0655(16) 0.0562(16) 0.0015(12) 0.0348(13) 0.0037(13)
    C4 0.0609(16) 0.0479(14) 0.0690(17) 0.0030(12) 0.0542(15) 0.0028(13)
    C5 0.0685(17) 0.0427(13) 0.0559(16) -0.0053(12) 0.0476(15) -0.0077(11)
    C6 0.0479(14) 0.0427(13) 0.0512(15) -0.0059(11) 0.0344(13) -0.0044(11)
    C7 0.0451(13) 0.0355(11) 0.0451(13) 0.0019(10) 0.0342(12) 0.0042(10)
    C8 0.0438(13) 0.0395(13) 0.0471(13) -0.0004(10) 0.0324(12) -0.0003(10)
    C9 0.0408(12) 0.0395(12) 0.0493(14) -0.0042(10) 0.0339(12) -0.0061(10)
    C10 0.0490(14) 0.0334(12) 0.0606(15) -0.0011(10) 0.0416(13) -0.0061(11)
    C11 0.0466(13) 0.0371(12) 0.0522(14) -0.0085(10) 0.0362(12) -0.0096(11)
    C12 0.0412(13) 0.0423(13) 0.0511(14) -0.0057(10) 0.0344(12) -0.0081(11)
    C13 0.0477(14) 0.0400(12) 0.0665(17) 0.0055(10) 0.0426(14) -0.0009(11)
    C14 0.0498(14) 0.0413(13) 0.0655(16) 0.0021(11) 0.0442(14) 0.0040(12)
    C15 0.0724(18) 0.0418(14) 0.0803(19) 0.0006(12) 0.0603(16) 0.0031(13)
    C16 0.0472(14) 0.0442(13) 0.0595(16) -0.0033(11) 0.0398(13) -0.0101(12)
_geom_special_details
;
 All esds (except the esd in the dihedral angle between two l.s. planes)
 are estimated using the full covariance matrix.  The cell esds are taken
 into account individually in the estimation of esds in distances, angles
 and torsion angles; correlations between esds in cell parameters are only
 used when they are defined by crystal symmetry.  An approximate (isotropic)
 treatment of cell esds is used for estimating esds involving l.s. planes.
;
loop_
    _geom_bond_atom_site_label_1
    _geom_bond_atom_site_label_2
    _geom_bond_site_symmetry_2
    _geom_bond_distance
    _geom_bond_publ_flag
    N C8 . 1.357(3) ?
    N C9 . 1.417(3) ?
    N H0A . 0.8600 ?
    O1 C8 . 1.221(3) ?
    C1 C2 . 1.501(3) ?
    C1 H1A . 0.9600 ?
    C1 H1B . 0.9600 ?
    C1 H1C . 0.9600 ?
    O2 C16 . 1.300(3) ?
    O2 H2A . 0.8200 ?
    C2 C3 . 1.391(3) ?
    C2 C7 . 1.398(3) ?
    O3 C16 . 1.230(3) ?
    C3 C4 . 1.378(4) ?
    C3 H3A . 0.9300 ?
    C4 C5 . 1.367(4) ?
    C4 H4A . 0.9300 ?
    C5 C6 . 1.378(3) ?
    C5 H5A . 0.9300 ?
    C6 C7 . 1.386(3) ?
    C6 H6A . 0.9300 ?
    C7 C8 . 1.503(3) ?
    C9 C14 . 1.380(3) ?
    C9 C10 . 1.389(3) ?
    C10 C11 . 1.389(3) ?
    C10 H10A . 0.9300 ?
    C11 C12 . 1.404(3) ?
    C11 C15 . 1.509(3) ?
    C12 C13 . 1.388(3) ?
    C12 C16 . 1.481(3) ?
    C13 C14 . 1.379(3) ?
    C13 H13A . 0.9300 ?
    C14 H14A . 0.9300 ?
    C15 H15A . 0.9600 ?
    C15 H15B . 0.9600 ?
    C15 H15C . 0.9600 ?
loop_
    _geom_angle_atom_site_label_1
    _geom_angle_atom_site_label_2
    _geom_angle_atom_site_label_3
    _geom_angle_site_symmetry_1
    _geom_angle_site_symmetry_3
    _geom_angle
    _geom_angle_publ_flag
    C8 N C9 . . 126.85(18) ?
    C8 N H0A . . 116.6 ?
    C9 N H0A . . 116.6 ?
    C2 C1 H1A . . 109.5 ?
    C2 C1 H1B . . 109.5 ?
    H1A C1 H1B . . 109.5 ?
    C2 C1 H1C . . 109.5 ?
    H1A C1 H1C . . 109.5 ?
    H1B C1 H1C . . 109.5 ?
    C16 O2 H2A . . 109.5 ?
    C3 C2 C7 . . 117.3(2) ?
    C3 C2 C1 . . 119.7(2) ?
    C7 C2 C1 . . 123.1(2) ?
    C4 C3 C2 . . 121.7(2) ?
    C4 C3 H3A . . 119.1 ?
    C2 C3 H3A . . 119.1 ?
    C5 C4 C3 . . 120.4(2) ?
    C5 C4 H4A . . 119.8 ?
    C3 C4 H4A . . 119.8 ?
    C4 C5 C6 . . 119.3(2) ?
    C4 C5 H5A . . 120.4 ?
    C6 C5 H5A . . 120.4 ?
    C5 C6 C7 . . 120.8(2) ?
    C5 C6 H6A . . 119.6 ?
    C7 C6 H6A . . 119.6 ?
    C6 C7 C2 . . 120.50(19) ?
    C6 C7 C8 . . 119.7(2) ?
    C2 C7 C8 . . 119.8(2) ?
    O1 C8 N . . 123.87(19) ?
    O1 C8 C7 . . 122.33(19) ?
    N C8 C7 . . 113.80(18) ?
    C14 C9 C10 . . 119.50(19) ?
    C14 C9 N . . 122.87(19) ?
    C10 C9 N . . 117.63(18) ?
    C11 C10 C9 . . 122.6(2) ?
    C11 C10 H10A . . 118.7 ?
    C9 C10 H10A . . 118.7 ?
    C10 C11 C12 . . 117.56(19) ?
    C10 C11 C15 . . 118.97(19) ?
    C12 C11 C15 . . 123.43(18) ?
    C13 C12 C11 . . 119.16(18) ?
    C13 C12 C16 . . 118.4(2) ?
    C11 C12 C16 . . 122.4(2) ?
    C14 C13 C12 . . 122.6(2) ?
    C14 C13 H13A . . 118.7 ?
    C12 C13 H13A . . 118.7 ?
    C13 C14 C9 . . 118.5(2) ?
    C13 C14 H14A . . 120.7 ?
    C9 C14 H14A . . 120.7 ?
    C11 C15 H15A . . 109.5 ?
    C11 C15 H15B . . 109.5 ?
    H15A C15 H15B . . 109.5 ?
    C11 C15 H15C . . 109.5 ?
    H15A C15 H15C . . 109.5 ?
    H15B C15 H15C . . 109.5 ?
    O3 C16 O2 . . 122.23(19) ?
    O3 C16 C12 . . 123.2(2) ?
    O2 C16 C12 . . 114.6(2) ?
loop_
    _geom_torsion_atom_site_label_1
    _geom_torsion_atom_site_label_2
    _geom_torsion_atom_site_label_3
    _geom_torsion_atom_site_label_4
    _geom_torsion_site_symmetry_1
    _geom_torsion_site_symmetry_2
    _geom_torsion_site_symmetry_3
    _geom_torsion_site_symmetry_4
    _geom_torsion
    _geom_torsion_publ_flag
    C7 C2 C3 C4 . . . . -1.5(3) ?
    C1 C2 C3 C4 . . . . 179.4(2) ?
    C2 C3 C4 C5 . . . . -0.7(4) ?
    C3 C4 C5 C6 . . . . 2.4(4) ?
    C4 C5 C6 C7 . . . . -1.8(3) ?
    C5 C6 C7 C2 . . . . -0.5(3) ?
    C5 C6 C7 C8 . . . . -179.0(2) ?
    C3 C2 C7 C6 . . . . 2.1(3) ?
    C1 C2 C7 C6 . . . . -178.8(2) ?
    C3 C2 C7 C8 . . . . -179.5(2) ?
    C1 C2 C7 C8 . . . . -0.4(3) ?
    C9 N C8 O1 . . . . 5.4(4) ?
    C9 N C8 C7 . . . . -173.8(2) ?
    C6 C7 C8 O1 . . . . 121.0(3) ?
    C2 C7 C8 O1 . . . . -57.5(3) ?
    C6 C7 C8 N . . . . -59.8(3) ?
    C2 C7 C8 N . . . . 121.7(2) ?
    C8 N C9 C14 . . . . -26.4(4) ?
    C8 N C9 C10 . . . . 152.9(2) ?
    C14 C9 C10 C11 . . . . 1.5(3) ?
    N C9 C10 C11 . . . . -177.8(2) ?
    C9 C10 C11 C12 . . . . 0.7(3) ?
    C9 C10 C11 C15 . . . . 178.4(2) ?
    C10 C11 C12 C13 . . . . -2.0(3) ?
    C15 C11 C12 C13 . . . . -179.6(2) ?
    C10 C11 C12 C16 . . . . 176.5(2) ?
    C15 C11 C12 C16 . . . . -1.2(4) ?
    C11 C12 C13 C14 . . . . 1.2(4) ?
    C16 C12 C13 C14 . . . . -177.3(2) ?
    C12 C13 C14 C9 . . . . 0.9(4) ?
    C10 C9 C14 C13 . . . . -2.2(4) ?
    N C9 C14 C13 . . . . 177.0(2) ?
    C13 C12 C16 O3 . . . . -160.2(2) ?
    C11 C12 C16 O3 . . . . 21.4(4) ?
    C13 C12 C16 O2 . . . . 19.2(3) ?
    C11 C12 C16 O2 . . . . -159.2(2) ?
loop_
    _geom_hbond_atom_site_label_D
    _geom_hbond_atom_site_label_H
    _geom_hbond_atom_site_label_A
    _geom_hbond_site_symmetry_A
    _geom_hbond_distance_DH
    _geom_hbond_distance_HA
    _geom_hbond_distance_DA
    _geom_hbond_angle_DHA
    _geom_hbond_publ_flag
    N H0A O1 6_555 0.86 2.23 3.076(3) 169 yes
    O2 H2A O3 3_675 0.82 1.82 2.636(4) 174 yes
