# Supplementary material for: 2-Methyl-4-(2-methyl­benzamido)­benzoic acid
Source: Acta Crystallogr Sect E Struct Rep Online. 2011 Apr 7;67(Pt 5):o1050. doi: 10.1107/S160053681101110X (PMC3089156; doi:10.1107/S160053681101110X)
Supplement: Supplementary file 2 [file e-67-o1050-Isup2.hkl]

# 
# h,k,l, Fc-squared, Fo-squared, sigma(Fo-squared) and status flag 
# 
data_I
_shelx_title ' X in C2/c' 
_shelx_refln_list_code          4 
_shelx_F_calc_maximum      465.44 
_exptl_crystal_F_000      1136.00 
_reflns_d_resolution_high  0.8281 
 
loop_ 
 _symmetry_equiv_pos_as_xyz 
 'x, y, z' 
 '-x, y, -z+1/2' 
 'x+1/2, y+1/2, z' 
 '-x+1/2, y+1/2, -z+1/2' 
 '-x, -y, -z' 
 'x, -y, z-1/2' 
 '-x+1/2, -y+1/2, -z' 
 'x+1/2, -y+1/2, z-1/2' 
 
_cell_length_a    23.3177 
_cell_length_b    10.2300 
_cell_length_c    13.9006 
_cell_angle_alpha  90.000 
_cell_angle_beta  125.495 
_cell_angle_gamma  90.000 
 
_shelx_F_squared_multiplier     1.000 
 
loop_ 
 _refln_index_h 
 _refln_index_k 
 _refln_index_l 
 _refln_F_squared_calc 
 _refln_F_squared_meas 
 _refln_F_squared_sigma 
 _refln_observed_status 
   2   0   0     9680.74     8130.81    145.93 o 
   4   0   0     9454.17     8273.19     49.55 o 
   6   0   0    13354.56    12664.11     75.72 o 
   8   0   0     1121.76     1038.01     26.18 o 
  10   0   0      236.90      193.77     23.65 o 
  12   0   0       62.21       84.90     12.59 o 
  14   0   0     2218.51     2145.71    158.85 o 
  16   0   0        1.34       -2.79     12.69 o 
  18   0   0       64.31      102.55     30.02 o 
  20   0   0       21.02        8.75     24.21 o 
  22   0   0      348.08      385.41     37.26 o 
   1   1   0     9906.06     8981.34    157.43 o 
   3   1   0     4263.15     3873.74     31.87 o 
   5   1   0     1789.95     1507.19     24.77 o 
   7   1   0      771.91      785.16     21.52 o 
   9   1   0     2880.47     2847.17     45.53 o 
  11   1   0     2413.28     2202.16     45.49 o 
  13   1   0       21.40       33.10     13.14 o 
  15   1   0      540.54      453.84     69.64 o 
  17   1   0        0.97        7.89     14.24 o 
  19   1   0      151.33      140.91     21.07 o 
  21   1   0       69.59       63.21     24.21 o 
   0   2   0   100912.81   102029.63   1090.92 o 
   2   2   0        9.57       25.86      9.57 o 
   4   2   0        8.64       -1.13     11.26 o 
   6   2   0     8297.13     7704.21     64.66 o 
   8   2   0     1300.18     1121.39     29.22 o 
  10   2   0      938.22     1055.00     36.63 o 
  12   2   0        1.05      -10.79     10.79 o 
  14   2   0      111.19      105.45     42.22 o 
  16   2   0       78.88      107.93     27.96 o 
  18   2   0        0.09       -8.72     17.10 o 
  20   2   0       39.88       79.90     20.57 o 
  22   2   0       62.23       30.15     23.99 o 
   1   3   0      587.60      623.56     17.00 o 
   3   3   0        1.64       -4.10      6.23 o 
   5   3   0     1468.36     1486.95     29.25 o 
   7   3   0      322.17      376.17     17.65 o 
   9   3   0       48.60       62.10     12.01 o 
  11   3   0      443.61      430.71     22.96 o 
  13   3   0       37.35        2.21     14.99 o 
  15   3   0      157.60      119.37     20.64 o 
  17   3   0        0.52       16.79     19.33 o 
  19   3   0      472.61      511.61     54.43 o 
  21   3   0       52.30       82.97     24.27 o 
   0   4   0     6378.19     5960.65     82.22 o 
   2   4   0      189.97      194.17     11.40 o 
   4   4   0     2240.51     2126.01     37.79 o 
   6   4   0      211.17      265.22     18.96 o 
   8   4   0      148.96      179.18     15.65 o 
  10   4   0      464.75      498.59     25.33 o 
  12   4   0       38.14       48.46     12.73 o 
  14   4   0      723.84      675.56     34.08 o 
  16   4   0      338.08      333.98     51.05 o 
  18   4   0       87.89       76.67     17.40 o 
  20   4   0       26.10       -1.57     22.06 o 
   1   5   0     2879.22     2860.14     57.81 o 
   3   5   0      591.07      598.61     22.97 o 
   5   5   0      345.90      391.18     20.31 o 
   7   5   0      131.82      102.81     13.14 o 
   9   5   0        0.00       -2.97      9.81 o 
  11   5   0      790.42      724.47     32.39 o 
  13   5   0      245.05      252.75     36.03 o 
  15   5   0      171.27      176.98     24.77 o 
  17   5   0       90.53      135.49     20.02 o 
  19   5   0      169.97      214.43     50.48 o 
   0   6   0      261.53      236.12     24.02 o 
   2   6   0      976.60      952.54     30.94 o 
   4   6   0       31.72       33.14     10.07 o 
   6   6   0       80.44       43.92     20.27 o 
   8   6   0       48.54       40.98     12.82 o 
  10   6   0      329.59      366.74     39.04 o 
  12   6   0      440.14      448.34     72.83 o 
  14   6   0        5.27       19.33     25.33 o 
  16   6   0      795.22      889.63     44.87 o 
  18   6   0      213.23      208.24     29.05 o 
  20   6   0        1.24        4.13     34.15 o 
   1   7   0       62.49       60.05     13.38 o 
   3   7   0      178.46      198.77     19.52 o 
   5   7   0       84.54       73.21     15.71 o 
   7   7   0      378.13      375.06     25.53 o 
   9   7   0       10.03        0.00     13.41 o 
  11   7   0      393.65      399.59     27.69 o 
  13   7   0       13.17        0.79     18.11 o 
  15   7   0        1.74        3.04     44.28 o 
  17   7   0       63.53       35.49     21.99 o 
   0   8   0       25.02       18.76     18.39 o 
   2   8   0      666.40      593.28     30.11 o 
   4   8   0       97.21       73.97     18.44 o 
   6   8   0      281.55      260.50     24.55 o 
   8   8   0      370.49      323.87     27.71 o 
  10   8   0        6.45       22.34     15.14 o 
  12   8   0       17.63       19.52     19.52 o 
  14   8   0       52.22       63.89     51.60 o 
  16   8   0      117.21      113.32     25.11 o 
   1   9   0      920.34      923.27     41.95 o 
   3   9   0     4111.43     3911.04     81.15 o 
   5   9   0       64.73       61.11     19.98 o 
   7   9   0        3.89       23.10     22.70 o 
   9   9   0       87.96      131.05     44.85 o 
  11   9   0      225.22      252.17     28.04 o 
  13   9   0        0.69       13.22     17.24 o 
  15   9   0        2.02       29.71     22.33 o 
   0  10   0      617.07      574.79     52.19 o 
   2  10   0      856.92      807.56     41.95 o 
   4  10   0       19.34       13.02     16.84 o 
   6  10   0       42.44       27.37     18.43 o 
   8  10   0      341.52      310.46     33.41 o 
  10  10   0      137.23      174.71     26.36 o 
  12  10   0      239.50      218.16     32.71 o 
   1  11   0       95.68       73.47     21.19 o 
   3  11   0      191.45      182.09     30.78 o 
   5  11   0        6.06       12.70     22.33 o 
   7  11   0      146.95      159.82     27.02 o 
   9  11   0       66.46       54.61     24.95 o 
   0  12   0        1.13       20.27     23.64 o 
   2  12   0       32.94       41.74     22.33 o 
   4  12   0        0.58       17.95     17.94 o 
 -23   1   1       16.24        1.01     20.35 o 
 -21   1   1      118.07      111.84     26.93 o 
 -19   1   1        6.65       -5.84     21.20 o 
 -17   1   1      445.38      458.60     28.10 o 
 -15   1   1        0.04       -9.90     11.09 o 
 -13   1   1      242.56      192.51     17.65 o 
 -11   1   1       14.24        7.51      9.91 o 
  -9   1   1     2026.58     2045.40     36.58 o 
  -7   1   1      650.58      651.67     18.86 o 
  -5   1   1     1831.50     1693.63     24.25 o 
  -3   1   1       44.10       24.28      4.76 o 
  -1   1   1      764.41      766.77     12.12 o 
   1   1   1       11.56       10.11      5.02 o 
   3   1   1     2733.76     2542.64     29.65 o 
   5   1   1     5047.95     4373.26    129.29 o 
   7   1   1        7.08       -1.07      7.53 o 
   9   1   1     1423.41     1411.10     34.95 o 
  11   1   1        1.55        5.63     11.15 o 
  13   1   1       82.96       66.91     16.35 o 
  15   1   1        0.06       15.85     12.25 o 
  17   1   1       34.99       38.34     13.95 o 
  19   1   1       42.65       35.42     21.82 o 
  21   1   1        1.02      -22.06     22.06 o 
 -22   2   1        0.51       -3.37     21.15 o 
 -20   2   1      586.99      508.22     38.59 o 
 -18   2   1     1114.13     1115.81     83.94 o 
 -16   2   1      567.28      537.16     30.53 o 
 -14   2   1      580.42      535.01     27.96 o 
 -12   2   1      188.45      235.90     27.40 o 
 -10   2   1     2423.08     2503.15     50.43 o 
  -8   2   1     8037.68     7450.06     68.42 o 
  -6   2   1     7789.75     7625.48    177.25 o 
  -4   2   1     2399.40     2300.79     51.12 o 
  -2   2   1     8724.76     8801.93    139.05 o 
   0   2   1     1530.64     1360.45     20.92 o 
   2   2   1    19670.76    18588.48    611.46 o 
   4   2   1      244.02      210.52     11.94 o 
   6   2   1     2708.77     2511.77     39.82 o 
   8   2   1     2169.88     2330.19     42.69 o 
  10   2   1     1284.04     1193.27     35.20 o 
  12   2   1      869.23      816.61     32.79 o 
  14   2   1       31.32       32.28     12.62 o 
  16   2   1       16.39       -8.01     18.76 o 
  18   2   1      210.29      193.92     41.47 o 
  20   2   1      253.14      321.85     29.45 o 
 -23   3   1        6.31       -3.91     20.08 o 
 -21   3   1        1.79        5.96     27.40 o 
 -19   3   1       28.69       43.23     36.78 o 
 -17   3   1      379.05      462.37     29.19 o 
 -15   3   1       33.84       50.66     14.07 o 
 -13   3   1      288.75      270.68     37.91 o 
 -11   3   1      139.00      161.92     14.91 o 
  -9   3   1        4.97        6.13      7.74 o 
  -7   3   1      151.09      165.01     12.61 o 
  -5   3   1     3812.11     3949.86     52.29 o 
  -3   3   1      695.45      588.24     26.49 o 
  -1   3   1    15977.98    15634.94    460.87 o 
   1   3   1     3132.91     2917.27     36.83 o 
   3   3   1     1820.41     1504.19     28.88 o 
   5   3   1     1136.57     1037.41     31.20 o 
   7   3   1     1501.69     1396.36     33.76 o 
   9   3   1       14.24       19.49      9.89 o 
  11   3   1       81.83       97.42     14.83 o 
  13   3   1        2.48        5.67     12.97 o 
  15   3   1       53.78       49.71     18.31 o 
  17   3   1       22.65        6.86     25.52 o 
  19   3   1       21.30       54.77     19.44 o 
  21   3   1       34.28       83.06     21.86 o 
 -22   4   1       16.23       -6.15     25.46 o 
 -20   4   1       31.76       19.77     20.96 o 
 -18   4   1      225.97      199.54     23.58 o 
 -16   4   1      249.71      231.80     43.92 o 
 -14   4   1       94.12      107.98     15.33 o 
 -12   4   1      143.78      159.88     16.81 o 
 -10   4   1      711.13      682.26     28.01 o 
  -8   4   1     4817.87     5279.06    182.22 o 
  -6   4   1     1722.87     1648.57     34.84 o 
  -4   4   1     5137.85     5398.51     83.71 o 
  -2   4   1      503.28      550.78     29.29 o 
   0   4   1     1451.33     1560.57     30.98 o 
   2   4   1     4594.79     4516.83     53.28 o 
   4   4   1     2941.95     2976.79     87.01 o 
   6   4   1      892.86      988.87     29.48 o 
   8   4   1       17.76       14.79     12.38 o 
  10   4   1      353.73      389.01     25.06 o 
  12   4   1       17.39       30.50     16.51 o 
  14   4   1       14.68       21.93     15.26 o 
  16   4   1       61.44       82.97     19.11 o 
  18   4   1      148.70      154.62     23.62 o 
  20   4   1       72.68       41.84     23.03 o 
 -21   5   1        9.60       46.59     19.38 o 
 -19   5   1       28.57       22.46     22.39 o 
 -17   5   1      335.08      356.07     34.35 o 
 -15   5   1      206.55      249.25     23.46 o 
 -13   5   1       33.78       38.01     11.52 o 
 -11   5   1      357.91      337.76     23.23 o 
  -9   5   1      287.94      336.90     36.98 o 
  -7   5   1      923.00     1077.70     33.33 o 
  -5   5   1     1290.97     1432.93     35.34 o 
  -3   5   1       18.48       11.26      9.02 o 
  -1   5   1      310.14      302.77     16.32 o 
   1   5   1       67.75       53.70     11.26 o 
   3   5   1        5.34       11.62     11.45 o 
   5   5   1      572.44      618.60     25.36 o 
   7   5   1      399.78      436.15     22.79 o 
   9   5   1      569.12      566.13     28.53 o 
  11   5   1       27.74       18.35     12.70 o 
  13   5   1       17.86       -3.51     21.95 o 
  15   5   1       11.68       16.79     16.22 o 
  17   5   1      187.67      169.59     25.46 o 
  19   5   1        0.47       18.93     18.03 o 
 -20   6   1        1.70       21.02     20.72 o 
 -18   6   1        0.19       10.76     18.94 o 
 -16   6   1      352.72      302.34     28.66 o 
 -14   6   1        8.34       -6.94     16.98 o 
 -12   6   1        0.02       -9.95     24.02 o 
 -10   6   1        9.82       18.12     11.28 o 
  -8   6   1     3017.68     2964.57     58.80 o 
  -6   6   1       11.46        5.48     13.14 o 
  -4   6   1     1613.87     1707.98     41.19 o 
  -2   6   1      775.06      875.12     29.59 o 
   0   6   1       13.44       19.91     10.04 o 
   2   6   1      213.11      223.36     18.21 o 
   4   6   1      273.19      240.64     19.35 o 
   6   6   1      699.99      685.31     29.60 o 
   8   6   1      391.56      399.00     25.07 o 
  10   6   1      405.68      381.46     28.80 o 
  12   6   1      309.95      313.63     25.85 o 
  14   6   1       40.93       14.66     19.08 o 
  16   6   1       58.76       86.65     20.94 o 
  18   6   1       64.84       91.77     33.59 o 
 -19   7   1        1.63      -18.55     22.14 o 
 -17   7   1       58.43       39.56     22.02 o 
 -15   7   1      377.40      327.88     31.58 o 
 -13   7   1        4.73       16.16     15.65 o 
 -11   7   1      211.74      218.53     23.13 o 
  -9   7   1      242.42      273.59     24.21 o 
  -7   7   1       71.89       26.24     22.52 o 
  -5   7   1      179.29      205.01     20.27 o 
  -3   7   1       49.05       35.44     19.33 o 
  -1   7   1     2729.05     2679.90    103.07 o 
   1   7   1       51.06       47.49     12.74 o 
   3   7   1     2368.32     2276.34     88.74 o 
   5   7   1        0.00      -10.73     11.70 o 
   7   7   1       13.07        9.26     13.73 o 
   9   7   1      243.31      248.59     31.90 o 
  11   7   1       13.49        7.32     16.45 o 
  13   7   1      112.41      154.03     27.77 o 
  15   7   1       15.18      -23.46     23.46 o 
  17   7   1      454.43      502.04     38.34 o 
 -18   8   1       29.36       14.54     24.77 o 
 -16   8   1      186.87      154.37     27.24 o 
 -14   8   1       52.54       25.26     21.86 o 
 -12   8   1       50.38       49.60     17.22 o 
 -10   8   1      242.72      223.23     48.61 o 
  -8   8   1      404.36      410.60     29.41 o 
  -6   8   1      562.22      476.03     29.94 o 
  -4   8   1      360.87      300.54     33.60 o 
  -2   8   1     3425.01     3407.98     67.85 o 
   0   8   1        0.03      -13.30     13.30 o 
   2   8   1       23.12       14.97     14.48 o 
   4   8   1     1361.63     1307.85     46.07 o 
   6   8   1      746.00      692.72     57.26 o 
   8   8   1     2407.46     2323.09     64.19 o 
  10   8   1       51.07        6.38     20.02 o 
  12   8   1       44.95       64.79     18.67 o 
  14   8   1      261.15      289.69     31.57 o 
  16   8   1       10.87      -15.52     21.42 o 
 -15   9   1       85.21       85.06     39.03 o 
 -13   9   1      108.57       99.28     32.65 o 
 -11   9   1       15.06       21.58     17.37 o 
  -9   9   1      164.68      175.61     23.96 o 
  -7   9   1      123.24      116.80     32.46 o 
  -5   9   1       23.12       10.16     22.71 o 
  -3   9   1       89.71       55.28     19.59 o 
  -1   9   1     1424.39     1344.82     48.34 o 
   1   9   1        3.33        7.82     15.06 o 
   3   9   1     1014.61      923.66     72.48 o 
   5   9   1      645.90      644.16     37.41 o 
   7   9   1       26.98        2.17     16.93 o 
   9   9   1       38.75       37.99     20.35 o 
  11   9   1       87.33      110.26     21.26 o 
  13   9   1        7.15       17.91     18.64 o 
 -14  10   1        5.88      -10.20     19.66 o 
 -12  10   1      196.88      274.59     40.35 o 
 -10  10   1       19.45       24.54     19.77 o 
  -8  10   1       39.51       33.73     25.71 o 
  -6  10   1      211.09      213.55     26.66 o 
  -4  10   1       83.84       70.18     18.93 o 
  -2  10   1      398.72      452.28     32.60 o 
   0  10   1        0.22       22.42     17.26 o 
   2  10   1       61.86       59.45     22.13 o 
   4  10   1      430.83      405.20     37.73 o 
   6  10   1       99.17      121.90     24.26 o 
   8  10   1      326.42      274.58     31.92 o 
  10  10   1       96.82       94.25     22.33 o 
  12  10   1        0.00        7.66     16.40 o 
 -11  11   1       36.06       35.00     24.47 o 
  -9  11   1      127.75      136.57     28.77 o 
  -7  11   1        2.35        4.05     19.88 o 
  -5  11   1        0.83      -23.83     23.83 o 
  -3  11   1      143.56      171.05     30.59 o 
  -1  11   1        0.27        9.10     17.84 o 
   1  11   1       51.10       49.84     18.58 o 
   3  11   1        3.50       -6.80     17.63 o 
   5  11   1      875.34      875.68     48.57 o 
   7  11   1       59.32      100.82     22.82 o 
   9  11   1       37.25       50.10     33.21 o 
  -6  12   1      117.46      123.62     43.72 o 
  -4  12   1        1.11       16.50     30.77 o 
  -2  12   1      117.46      182.33     26.41 o 
   0  12   1       14.88       14.97     22.33 o 
   2  12   1        0.99      -19.35     19.35 o 
   4  12   1       62.78       93.88     37.53 o 
 -24   0   2      505.01      605.69     42.87 o 
 -22   0   2       47.01       74.36     18.59 o 
 -20   0   2       20.70        9.41     17.10 o 
 -18   0   2      378.88      386.55     29.14 o 
 -16   0   2       89.11       90.95     15.60 o 
 -14   0   2       18.85        6.57     10.08 o 
 -12   0   2    10571.80    10182.68    177.64 o 
 -10   0   2     1558.39     1527.20     32.17 o 
  -8   0   2    10585.59    10287.99     72.10 o 
  -6   0   2     2479.12     2367.61     29.49 o 
  -4   0   2     1485.60     1437.24     19.33 o 
  -2   0   2       42.10       21.61      6.76 o 
   0   0   2    20776.98    21444.29   1266.04 o 
   2   0   2   216634.94   231691.39   1403.95 o 
   4   0   2     2036.33     1938.18     60.25 o 
   6   0   2    10914.14    10419.98    115.74 o 
   8   0   2     1146.17     1172.29     32.15 o 
  10   0   2      136.08      164.08     16.40 o 
  12   0   2      532.76      476.40     27.87 o 
  14   0   2        1.68       -6.90     22.33 o 
  16   0   2      759.04      820.92     79.04 o 
  18   0   2       94.19       98.35     21.32 o 
  20   0   2        1.49      -23.83     23.83 o 
 -23   1   2      301.04      344.52     49.17 o 
 -21   1   2      121.26      117.74     23.08 o 
 -19   1   2       69.75       59.14     35.84 o 
 -17   1   2        1.84       -2.55     19.51 o 
 -15   1   2      535.69      529.99     53.13 o 
 -13   1   2     4778.96     4744.38     67.99 o 
 -11   1   2      326.62      259.78     19.90 o 
  -9   1   2     2934.02     2633.17     66.71 o 
  -7   1   2     1141.53     1061.55     35.73 o 
  -5   1   2     3196.79     2919.09     57.12 o 
  -3   1   2     4064.15     4294.12    120.13 o 
  -1   1   2      783.15      759.11     14.48 o 
   1   1   2    26369.04    25659.07    389.65 o 
   3   1   2    63625.35    60094.07    710.30 o 
   5   1   2      148.40      150.03     12.07 o 
   7   1   2      694.39      716.53     24.70 o 
   9   1   2       16.52       16.69      8.75 o 
  11   1   2      122.34      115.99     16.32 o 
  13   1   2       59.96       24.03     16.40 o 
  15   1   2       36.90       39.78     16.84 o 
  17   1   2       12.63       14.27     17.99 o 
  19   1   2      114.81      111.73     23.07 o 
 -24   2   2      179.79      189.63     42.79 o 
 -22   2   2      313.70      302.48     29.86 o 
 -20   2   2      187.18      161.88     24.91 o 
 -18   2   2     1667.21     1646.79     67.44 o 
 -16   2   2       21.23       13.52     15.59 o 
 -14   2   2      722.39      657.87     43.37 o 
 -12   2   2       37.99       49.51     11.63 o 
 -10   2   2      681.02      725.69     23.89 o 
  -8   2   2       12.94        7.96      7.13 o 
  -6   2   2     2781.61     2653.65     35.34 o 
  -4   2   2     3722.09     3859.78    188.05 o 
  -2   2   2     2732.27     2606.73     29.91 o 
   0   2   2    33360.73    32122.13    466.04 o 
   2   2   2    15732.84    15499.15     84.61 o 
   4   2   2     6084.75     5878.16    232.70 o 
   6   2   2     1005.70     1054.12     35.32 o 
   8   2   2     2278.68     2292.01     46.02 o 
  10   2   2      526.55      680.06     28.80 o 
  12   2   2       94.30      110.70     19.52 o 
  14   2   2        3.44       -5.08     15.63 o 
  16   2   2      308.05      251.65     28.95 o 
  18   2   2        4.67       10.57     19.47 o 
  20   2   2       42.58       71.63     22.99 o 
 -23   3   2      154.22      202.80     25.81 o 
 -21   3   2        2.79       -3.57     39.78 o 
 -19   3   2       79.19       60.55     19.49 o 
 -17   3   2      363.11      365.16     28.19 o 
 -15   3   2      402.00      404.23     24.69 o 
 -13   3   2        8.46        5.81     26.27 o 
 -11   3   2      394.58      404.16     25.72 o 
  -9   3   2      775.23      815.34     25.63 o 
  -7   3   2      258.47      212.82     13.80 o 
  -5   3   2     1166.88     1195.08     43.99 o 
  -3   3   2     8929.76     9453.76     67.25 o 
  -1   3   2     1900.95     1988.76     31.02 o 
   1   3   2     1480.46     1347.89     27.26 o 
   3   3   2       58.48       91.78     10.07 o 
   5   3   2       40.05       56.24     10.48 o 
   7   3   2     1512.83     1500.47     36.94 o 
   9   3   2      262.63      261.78     33.60 o 
  11   3   2       41.69       43.14     13.24 o 
  13   3   2        5.85       10.24     12.53 o 
  15   3   2       60.48       38.52     18.75 o 
  17   3   2        1.74      -10.92     18.76 o 
  19   3   2       24.95       52.98     18.97 o 
 -22   4   2      244.35      267.04     28.22 o 
 -20   4   2      166.61      144.48     25.29 o 
 -18   4   2      863.86      814.57     40.58 o 
 -16   4   2       19.59        7.30     16.89 o 
 -14   4   2      175.78      204.69     20.01 o 
 -12   4   2      605.59      582.58     26.80 o 
 -10   4   2        1.19       12.12      8.36 o 
  -8   4   2     8174.32     8291.87     81.42 o 
  -6   4   2      583.69      559.95     30.61 o 
  -4   4   2     1369.30     1261.91     35.72 o 
  -2   4   2        5.30        9.91     10.32 o 
   0   4   2     6420.11     6470.58     72.31 o 
   2   4   2     4944.07     4560.07     56.34 o 
   4   4   2       26.91       39.84     10.46 o 
   6   4   2      429.37      439.33     27.60 o 
   8   4   2        2.00       11.63     11.63 o 
  10   4   2      645.65      653.89     30.25 o 
  12   4   2       16.21       -3.60     15.92 o 
  14   4   2       45.19       42.67     15.92 o 
  16   4   2       25.64        1.96     19.82 o 
  18   4   2        2.85       -1.96     20.30 o 
 -21   5   2       36.45       34.15     21.45 o 
 -19   5   2      429.63      400.73     34.62 o 
 -17   5   2       43.20       52.71     16.55 o 
 -15   5   2      464.42      447.11     30.02 o 
 -13   5   2      388.81      393.60     25.18 o 
 -11   5   2     1017.89      896.78     34.74 o 
  -9   5   2      705.89      716.46     27.60 o 
  -7   5   2      240.67      217.76     27.59 o 
  -5   5   2      185.49      163.41     13.92 o 
  -3   5   2     1410.31     1569.74     35.48 o 
  -1   5   2      932.79     1014.76     28.80 o 
   1   5   2      359.76      314.33     18.45 o 
   3   5   2     3730.71     3671.82    111.52 o 
   5   5   2      246.00      220.53     17.12 o 
   7   5   2      792.97      768.05     30.93 o 
   9   5   2        1.88       13.10     12.13 o 
  11   5   2       53.61        7.69     18.84 o 
  13   5   2       12.81        5.21     16.28 o 
  15   5   2       33.80       42.55     15.94 o 
  17   5   2       14.72       15.55     18.43 o 
 -20   6   2        7.33       23.41     32.09 o 
 -18   6   2       82.28      100.65     23.34 o 
 -16   6   2      497.91      496.79     35.16 o 
 -14   6   2      496.37      480.74     30.66 o 
 -12   6   2        5.39        1.00     15.76 o 
 -10   6   2     2028.13     2110.35    110.52 o 
  -8   6   2      386.45      415.00     23.93 o 
  -6   6   2      474.98      513.55     28.91 o 
  -4   6   2      282.71      287.64     19.14 o 
  -2   6   2      171.97      171.48     15.55 o 
   0   6   2     2120.40     2139.79     46.40 o 
   2   6   2       50.61       43.55     12.59 o 
   4   6   2     1137.69     1099.02     37.06 o 
   6   6   2       40.33       26.16     14.59 o 
   8   6   2      410.38      366.51     27.47 o 
  10   6   2      153.91      114.75     22.37 o 
  12   6   2       66.15       46.54     19.64 o 
  14   6   2       10.33       21.17     16.40 o 
  16   6   2        6.95       23.88     20.08 o 
 -19   7   2      384.06      351.87     69.07 o 
 -17   7   2       65.91       78.75     31.34 o 
 -15   7   2      183.52      178.07     42.41 o 
 -13   7   2       73.23       55.51     17.24 o 
 -11   7   2      123.90      103.38     17.84 o 
  -9   7   2        9.36      -14.06     14.06 o 
  -7   7   2       39.86       45.53     12.50 o 
  -5   7   2        0.81        7.28     14.82 o 
  -3   7   2     1009.84     1004.08     34.79 o 
  -1   7   2      398.49      383.58     22.66 o 
   1   7   2     1799.52     1728.03     45.30 o 
   3   7   2      786.24      737.97     32.66 o 
   5   7   2       11.78       49.07     36.78 o 
   7   7   2       90.19       55.87     30.96 o 
   9   7   2      645.37      625.76     36.08 o 
  11   7   2       32.67       61.93     17.57 o 
  13   7   2      127.81      129.02     21.82 o 
  15   7   2       67.52       86.78     23.62 o 
 -18   8   2        0.03      -18.10     18.10 o 
 -16   8   2      158.26      168.68     30.78 o 
 -14   8   2       40.75       29.44     18.43 o 
 -12   8   2       45.61       88.46     18.20 o 
 -10   8   2       34.91       39.28     12.20 o 
  -8   8   2      170.61      167.93     21.16 o 
  -6   8   2       80.73       58.61     15.24 o 
  -4   8   2       37.18       24.55     14.57 o 
  -2   8   2      135.12      141.27     19.23 o 
   0   8   2      964.45      929.06     37.84 o 
   2   8   2      231.31      213.73     21.69 o 
   4   8   2        0.59        6.71     21.02 o 
   6   8   2      282.37      311.89     39.04 o 
   8   8   2      574.96      560.99     36.75 o 
  10   8   2      146.84      137.24     45.98 o 
  12   8   2        0.03      -17.77     18.30 o 
  14   8   2      125.93      157.63     24.16 o 
 -17   9   2        3.51       18.66     16.28 o 
 -15   9   2      216.42      250.59     29.81 o 
 -13   9   2       29.35       51.81     17.76 o 
 -11   9   2        4.63       45.87     14.64 o 
  -9   9   2       70.87       54.54     19.86 o 
  -7   9   2      418.34      469.34     32.23 o 
  -5   9   2      102.49      106.12     18.84 o 
  -3   9   2        0.09       -7.26     14.42 o 
  -1   9   2     2824.03     2743.56     67.72 o 
   1   9   2      103.35       91.60     20.43 o 
   3   9   2      153.27      135.12     22.28 o 
   5   9   2     1775.07     1799.98     58.71 o 
   7   9   2       76.03       69.50     23.31 o 
   9   9   2       26.06       -1.45     20.02 o 
  11   9   2        0.01      -22.55     22.55 o 
  13   9   2       62.55       22.38     25.37 o 
 -14  10   2        4.27        0.95     19.22 o 
 -12  10   2       78.32       49.02     20.30 o 
 -10  10   2      763.05      804.42     42.08 o 
  -8  10   2       94.20      118.12     22.97 o 
  -6  10   2      422.49      407.16     31.84 o 
  -4  10   2      132.35      129.03     22.82 o 
  -2  10   2        0.65        6.38     15.71 o 
   0  10   2      913.56      933.52     43.28 o 
   2  10   2      741.97      726.43     46.93 o 
   4  10   2      323.00      346.45     29.57 o 
   6  10   2       28.95       35.77     18.83 o 
   8  10   2       80.05       76.75     54.61 o 
  10  10   2       58.12       68.14     19.92 o 
 -11  11   2       36.39       61.36     32.65 o 
  -9  11   2       89.42      113.21     25.44 o 
  -7  11   2       79.93       81.48     28.15 o 
  -5  11   2       28.80       44.62     22.35 o 
  -3  11   2      134.69       69.62     25.37 o 
  -1  11   2      535.45      535.90     37.95 o 
   1  11   2        0.18      -30.96     30.96 o 
   3  11   2      217.14      211.69     28.26 o 
   5  11   2       37.20       21.68     23.03 o 
   7  11   2       29.89       31.94     22.55 o 
  -6  12   2        0.23        5.79     31.34 o 
  -4  12   2       35.50       26.24     22.52 o 
  -2  12   2       25.77       34.78     22.68 o 
   0  12   2       17.30       27.33     22.52 o 
   2  12   2        1.60        6.10     20.03 o 
 -25   1   3       16.57      -16.36     19.98 o 
 -23   1   3        5.47       21.66     18.16 o 
 -21   1   3      135.40      160.89     29.84 o 
 -19   1   3      438.33      432.21     35.10 o 
 -17   1   3      106.72      122.09     21.02 o 
 -15   1   3      424.47      498.28     26.27 o 
 -13   1   3       58.47       52.25     10.46 o 
 -11   1   3      485.35      425.76     18.06 o 
  -9   1   3     3291.99     3349.76     44.27 o 
  -7   1   3      400.60      361.36     21.03 o 
  -5   1   3     7134.56     6818.69     50.28 o 
  -3   1   3     1359.59     1405.09     22.10 o 
  -1   1   3     9600.96     9802.57     61.35 o 
   1   1   3     1269.60     1406.13     31.98 o 
   3   1   3     2505.31     2593.32     38.62 o 
   5   1   3     3431.94     3285.83     86.49 o 
   7   1   3     3418.14     3299.23     74.76 o 
   9   1   3       20.87       13.12     10.91 o 
  11   1   3      148.39      143.97     20.84 o 
  13   1   3        8.17       16.34     20.27 o 
  15   1   3        8.04        0.68     20.27 o 
  17   1   3       25.50       21.31     21.33 o 
  19   1   3        0.29      -20.82     20.82 o 
 -24   2   3       34.26        7.33     22.22 o 
 -22   2   3       39.17       22.11     36.03 o 
 -20   2   3       82.36       72.57     19.07 o 
 -18   2   3      785.60      762.59     36.01 o 
 -16   2   3     3485.86     3338.37     66.40 o 
 -14   2   3      433.14      406.28     22.69 o 
 -12   2   3      426.63      370.43     36.98 o 
 -10   2   3     1983.45     1853.21     41.76 o 
  -8   2   3     8965.13     9320.30    190.14 o 
  -6   2   3      664.09      718.48     18.99 o 
  -4   2   3     5015.15     5672.16     48.91 o 
  -2   2   3    25832.10    27054.35    125.14 o 
   0   2   3     9771.20    10592.95    402.22 o 
   2   2   3       51.97       57.80      9.24 o 
   4   2   3      664.93      610.73     21.78 o 
   6   2   3       54.09       56.53     12.73 o 
   8   2   3      688.97      627.32     26.54 o 
  10   2   3      713.33      720.22     30.93 o 
  12   2   3       34.46       64.21     15.51 o 
  14   2   3       24.27       41.33     16.33 o 
  16   2   3        2.83      -12.50     17.63 o 
  18   2   3        1.53        6.35     17.03 o 
 -23   3   3       28.41       59.72     18.02 o 
 -21   3   3      688.41      620.42     41.00 o 
 -19   3   3       18.07        0.67     28.90 o 
 -17   3   3     1768.28     1746.93     51.68 o 
 -15   3   3      385.03      340.16     23.70 o 
 -13   3   3      196.48      199.39     25.90 o 
 -11   3   3     5528.61     5528.90    173.08 o 
  -9   3   3      208.88      169.02     14.64 o 
  -7   3   3      551.18      494.15     36.99 o 
  -5   3   3     7776.72     8093.22     67.14 o 
  -3   3   3     6542.50     6372.14     58.06 o 
  -1   3   3     1893.05     1906.19     33.00 o 
   1   3   3       16.21       11.13      7.15 o 
   3   3   3      124.47      123.97     11.33 o 
   5   3   3     4342.98     4212.96     59.85 o 
   7   3   3     1799.37     1950.04     45.06 o 
   9   3   3       25.05       15.01     18.20 o 
  11   3   3       13.02        8.95     14.30 o 
  13   3   3        1.61      -21.39     21.39 o 
  15   3   3        0.04       -6.67     17.11 o 
  17   3   3       69.58       98.50     22.44 o 
 -24   4   3       30.34       15.08     43.35 o 
 -22   4   3        5.81      -21.45     21.45 o 
 -20   4   3       69.59       75.80     45.41 o 
 -18   4   3       12.34       22.05     12.82 o 
 -16   4   3      338.40      359.86     26.14 o 
 -14   4   3       58.98       47.71     13.04 o 
 -12   4   3      303.26      269.52     30.97 o 
 -10   4   3       54.85       60.85     24.02 o 
  -8   4   3     3097.62     3344.16     51.79 o 
  -6   4   3     2578.19     2931.01     45.79 o 
  -4   4   3     1034.11     1139.32     28.43 o 
  -2   4   3      589.93      760.15     23.50 o 
   0   4   3      117.68      101.90     11.01 o 
   2   4   3      116.94      121.80     13.50 o 
   4   4   3      573.66      597.22     24.80 o 
   6   4   3      284.06      244.93     31.72 o 
   8   4   3       16.17       23.69     12.61 o 
  10   4   3        0.35      -13.87     25.89 o 
  12   4   3        0.29       34.88     12.97 o 
  14   4   3        0.30       -4.99     15.51 o 
  16   4   3       10.93       45.61     18.94 o 
  18   4   3        1.75      -21.11     21.11 o 
 -23   5   3        4.04        7.41     18.57 o 
 -21   5   3      186.78      151.83     29.09 o 
 -19   5   3      225.01      218.93     38.85 o 
 -17   5   3      315.39      316.68     34.53 o 
 -15   5   3      211.49      207.23     21.19 o 
 -13   5   3      731.12      682.50     48.63 o 
 -11   5   3     2433.82     2578.19     74.28 o 
  -9   5   3      333.90      309.14     20.27 o 
  -7   5   3      621.86      813.58     28.01 o 
  -5   5   3     9195.06     9812.43     90.86 o 
  -3   5   3     1896.92     2284.22     77.85 o 
  -1   5   3      623.25      624.54     24.16 o 
   1   5   3      313.25      375.11     19.18 o 
   3   5   3        1.02       -9.19     10.34 o 
   5   5   3        0.61       -3.04     11.81 o 
   7   5   3      159.75      213.55     37.53 o 
   9   5   3      636.65      676.89     33.85 o 
  11   5   3      143.21      116.46     22.71 o 
  13   5   3       62.84       75.00     20.69 o 
  15   5   3       38.50       48.70     32.46 o 
  17   5   3       86.10      103.07     23.81 o 
 -22   6   3       71.60       42.78     25.21 o 
 -20   6   3      808.82      779.74     44.05 o 
 -18   6   3      106.63      123.93     22.55 o 
 -16   6   3        1.86       -0.49     19.14 o 
 -14   6   3        7.41        3.25     14.45 o 
 -12   6   3      137.36      205.57     18.31 o 
 -10   6   3      624.27      568.08     28.80 o 
  -8   6   3       18.79       44.60     11.81 o 
  -6   6   3     2126.74     2165.76     47.99 o 
  -4   6   3        0.37       12.48      9.36 o 
  -2   6   3      395.83      460.72     29.28 o 
   0   6   3      236.48      192.39     25.34 o 
   2   6   3      806.65      756.11     33.61 o 
   4   6   3      269.49      307.20     21.75 o 
   6   6   3      359.82      359.03     24.48 o 
   8   6   3      255.58      253.59     21.96 o 
  10   6   3        0.42        1.24     15.92 o 
  12   6   3        8.55       35.64     17.83 o 
  14   6   3       12.68       19.81     28.90 o 
  16   6   3        0.69        7.21     20.52 o 
 -21   7   3      169.41      220.00     30.85 o 
 -19   7   3        0.18       -5.81     15.05 o 
 -17   7   3       12.90       18.89     23.64 o 
 -15   7   3        1.44        9.88     15.34 o 
 -13   7   3      645.85      619.12     33.13 o 
 -11   7   3        0.39      -12.79     13.40 o 
  -9   7   3      201.42      244.27     21.30 o 
  -7   7   3      197.63      153.02     17.90 o 
  -5   7   3        0.01       -8.49     11.28 o 
  -3   7   3       82.82       82.45     13.89 o 
  -1   7   3       56.73       67.44     20.45 o 
   1   7   3     1280.26     1229.09     41.57 o 
   3   7   3        0.77       -1.02     25.89 o 
   5   7   3      185.26      191.85     20.80 o 
   7   7   3       21.43       11.88     21.95 o 
   9   7   3      407.35      427.58     33.03 o 
  11   7   3        9.43      -11.63     17.25 o 
  13   7   3      108.95      123.43     24.16 o 
  15   7   3       28.87       61.71     32.65 o 
 -18   8   3      215.31      178.93     29.58 o 
 -16   8   3      389.01      329.20     39.79 o 
 -14   8   3      607.09      623.25     70.02 o 
 -12   8   3      178.63      190.22     22.15 o 
 -10   8   3      399.70      416.99     30.03 o 
  -8   8   3      549.78      521.12     29.70 o 
  -6   8   3      375.54      374.17     25.98 o 
  -4   8   3      305.61      326.45     23.85 o 
  -2   8   3       10.23       15.07     13.24 o 
   0   8   3     2191.09     2079.75     69.35 o 
   2   8   3       17.32       -1.55     37.72 o 
   4   8   3      448.33      404.49     42.98 o 
   6   8   3      555.81      590.36     46.18 o 
   8   8   3      741.88      653.15     38.85 o 
  10   8   3      611.01      634.21     41.93 o 
  12   8   3       22.42        0.66     24.77 o 
  14   8   3       26.50       42.75     39.78 o 
 -17   9   3       12.53       29.94     17.99 o 
 -15   9   3       62.15       64.43     27.77 o 
 -13   9   3      169.43      160.22     23.30 o 
 -11   9   3      134.04       95.08     22.54 o 
  -9   9   3      152.53      125.73     22.76 o 
  -7   9   3       42.96       55.14     18.95 o 
  -5   9   3      239.96      202.63     44.48 o 
  -3   9   3       37.87       52.68     17.57 o 
  -1   9   3      106.80       67.78     21.79 o 
   1   9   3      587.28      620.26     36.23 o 
   3   9   3       57.75       59.42     19.98 o 
   5   9   3       79.10       72.83     19.30 o 
   7   9   3      567.23      571.10     38.30 o 
   9   9   3       30.30        0.80     33.03 o 
  11   9   3        7.52      -22.16     22.51 o 
 -14  10   3       63.02       45.03     22.76 o 
 -12  10   3       14.26       42.69     18.71 o 
 -10  10   3       40.21       50.68     17.53 o 
  -8  10   3        1.73        6.61     17.90 o 
  -6  10   3      400.65      346.41     32.48 o 
  -4  10   3      205.23      171.42     34.16 o 
  -2  10   3        1.72       12.30     19.33 o 
   0  10   3       31.27      -11.52     21.10 o 
   2  10   3      148.00      105.71     35.28 o 
   4  10   3       48.97       61.02     20.39 o 
   6  10   3      345.65      409.37     57.62 o 
   8  10   3       54.27       64.09     24.23 o 
 -11  11   3        1.86       17.16     18.93 o 
  -9  11   3       50.52       38.81     21.83 o 
  -7  11   3       47.52       42.14     23.28 o 
  -5  11   3        0.11      -22.42     53.48 o 
  -3  11   3      145.96       97.81     26.44 o 
  -1  11   3       43.60       33.51     19.59 o 
   1  11   3       13.14        6.43     18.01 o 
   3  11   3      112.43      123.13     24.70 o 
   5  11   3       65.04       78.59     25.32 o 
  -6  12   3       78.09       98.71     27.02 o 
  -4  12   3       23.95       43.52     20.35 o 
  -2  12   3        2.45       29.91     35.09 o 
   0  12   3        4.81      -24.05     39.59 o 
 -26   0   4        5.74        6.93     31.34 o 
 -24   0   4      190.24      228.00     27.60 o 
 -22   0   4       40.09       31.58     15.86 o 
 -20   0   4      103.90      145.81     41.66 o 
 -18   0   4     3747.28     3434.74     99.55 o 
 -16   0   4     1777.82     1852.80     46.24 o 
 -14   0   4     3665.02     3604.24     89.64 o 
 -12   0   4      317.76      275.78     16.45 o 
 -10   0   4    42069.80    45381.48   2506.03 o 
  -8   0   4     5342.84     5628.26     54.07 o 
  -6   0   4    10465.67    10424.84    167.82 o 
  -4   0   4     2283.69     2154.36     32.05 o 
  -2   0   4     5233.90     5306.10     47.84 o 
   0   0   4     5622.20     5425.46     52.77 o 
   2   0   4     1606.81     1698.76     33.11 o 
   4   0   4    19778.18    20130.28    282.18 o 
   6   0   4       54.36       40.88     12.32 o 
   8   0   4     2693.21     2602.52     55.33 o 
  10   0   4      119.72      127.00     58.93 o 
  12   0   4      394.34      370.13     29.31 o 
  14   0   4      107.94      112.33     21.48 o 
  16   0   4      260.42      228.82     52.36 o 
  18   0   4       51.76       10.59     28.71 o 
 -25   1   4      178.34      234.66     28.79 o 
 -23   1   4       43.50       44.65     19.02 o 
 -21   1   4     1026.99      923.95     43.28 o 
 -19   1   4     1834.30     1734.89     78.91 o 
 -17   1   4      598.69      580.84     29.87 o 
 -15   1   4      179.30      158.25     15.75 o 
 -13   1   4      915.38     1085.39     32.52 o 
 -11   1   4    14005.50    14451.69    224.83 o 
  -9   1   4       11.33       33.75      6.10 o 
  -7   1   4     5090.83     5127.77     50.45 o 
  -5   1   4     2057.47     2034.44     30.50 o 
  -3   1   4     3233.79     3266.46     37.91 o 
  -1   1   4     2613.57     2588.28     59.37 o 
   1   1   4     1978.11     2129.04     35.39 o 
   3   1   4     2419.99     2468.03     42.19 o 
   5   1   4    10044.88     9714.13     91.86 o 
   7   1   4      125.99      169.71     26.27 o 
   9   1   4       16.46       23.00     13.32 o 
  11   1   4      205.00      227.46     22.56 o 
  13   1   4        5.14       -2.78     16.04 o 
  15   1   4       46.61       44.28     20.17 o 
  17   1   4        0.97       -2.43     20.84 o 
 -24   2   4      166.76      147.61     28.63 o 
 -22   2   4        6.34        3.90     18.12 o 
 -20   2   4      611.54      609.13     35.31 o 
 -18   2   4      180.25      166.44     24.96 o 
 -16   2   4     1221.08     1252.76     40.10 o 
 -14   2   4      587.58      603.34     27.08 o 
 -12   2   4      426.45      383.82     20.30 o 
 -10   2   4      412.96      485.95     20.31 o 
  -8   2   4     3879.54     4291.38     56.98 o 
  -6   2   4      617.11      513.53     17.80 o 
  -4   2   4     3518.93     3695.84     49.64 o 
  -2   2   4        8.60        8.43     14.45 o 
   0   2   4     3949.83     4221.67     50.31 o 
   2   2   4     2702.77     2643.41     59.50 o 
   4   2   4     3326.69     3147.04    136.54 o 
   6   2   4      688.37      633.68     26.15 o 
   8   2   4        0.06      -12.50     12.50 o 
  10   2   4       62.48       87.23     23.27 o 
  12   2   4       90.54       86.68     19.90 o 
  14   2   4        0.00       -3.30     15.26 o 
  16   2   4       52.53       14.49     23.60 o 
  18   2   4       37.10       47.06     20.19 o 
 -25   3   4      175.84      276.82     29.32 o 
 -23   3   4       74.92       91.81     28.71 o 
 -21   3   4     1238.86     1124.19     49.65 o 
 -19   3   4       81.89       84.47     43.16 o 
 -17   3   4      229.58      219.05     37.72 o 
 -15   3   4     1125.69     1022.94     36.61 o 
 -13   3   4        3.55        3.51     28.33 o 
 -11   3   4       15.09       -0.90      9.89 o 
  -9   3   4      426.46      550.22     21.63 o 
  -7   3   4     1545.64     1622.06     33.64 o 
  -5   3   4      607.56      551.28     19.12 o 
  -3   3   4      377.19      406.56     17.52 o 
  -1   3   4     2108.16     2076.27     37.25 o 
   1   3   4      876.35     1034.12     56.92 o 
   3   3   4     2400.35     2630.09     47.49 o 
   5   3   4      873.23      955.14     32.39 o 
   7   3   4     1918.46     1814.47     47.17 o 
   9   3   4      606.73      628.01     31.86 o 
  11   3   4      621.88      594.19     35.17 o 
  13   3   4        0.78        1.50     23.46 o 
  15   3   4        0.38        6.58     19.02 o 
  17   3   4       13.23       30.35     22.66 o 
 -24   4   4        0.98        5.92     18.57 o 
 -22   4   4        0.00       28.51     18.64 o 
 -20   4   4      894.01      854.76     41.21 o 
 -18   4   4        3.64      -15.52     15.52 o 
 -16   4   4      326.95      315.11     24.42 o 
 -14   4   4      235.42      259.11     19.74 o 
 -12   4   4      858.73      818.94     31.47 o 
 -10   4   4     1810.45     1709.13     39.47 o 
  -8   4   4     1715.96     1679.20     89.68 o 
  -6   4   4     7195.22     7539.78     75.20 o 
  -4   4   4    11457.04    11965.15    149.16 o 
  -2   4   4     2023.79     2219.35     66.77 o 
   0   4   4     3098.03     3383.17     52.46 o 
   2   4   4       79.88       88.63     13.27 o 
   4   4   4      191.33      208.93     24.40 o 
   6   4   4      744.75      743.97     30.51 o 
   8   4   4      550.95      448.14     31.91 o 
  10   4   4      161.11      174.50     20.20 o 
  12   4   4       24.92       51.96     18.58 o 
  14   4   4        2.81       -1.95     19.10 o 
  16   4   4        9.36       12.14     19.11 o 
 -23   5   4      408.04      457.05     44.86 o 
 -21   5   4      125.33       85.94     24.58 o 
 -19   5   4       57.07       48.18     19.02 o 
 -17   5   4        0.42       11.44     13.57 o 
 -15   5   4       19.47       36.62     13.04 o 
 -13   5   4      250.23      279.82     21.49 o 
 -11   5   4     1114.88     1119.99     37.18 o 
  -9   5   4      639.50      566.24     25.86 o 
  -7   5   4      608.22      605.50     24.94 o 
  -5   5   4      300.84      244.56     17.23 o 
  -3   5   4     8607.03     8931.28     88.88 o 
  -1   5   4     4301.98     4356.78    141.35 o 
   1   5   4     3217.99     3208.02     57.49 o 
   3   5   4      131.67      116.79     14.98 o 
   5   5   4      215.29      200.01     19.97 o 
   7   5   4      672.95      678.62     36.05 o 
   9   5   4      432.43      419.39     51.05 o 
  11   5   4       38.20       28.69     16.32 o 
  13   5   4       18.90      -18.54     20.68 o 
  15   5   4        0.15      -20.43     20.43 o 
 -22   6   4      250.50      343.07     32.38 o 
 -20   6   4      138.56      113.13     24.74 o 
 -18   6   4       82.89       60.15     19.10 o 
 -16   6   4       13.36       11.50     14.06 o 
 -14   6   4      355.21      420.06     28.00 o 
 -12   6   4      624.55      699.29     75.09 o 
 -10   6   4      284.04      349.73     22.13 o 
  -8   6   4     1361.88     1370.70     39.97 o 
  -6   6   4        6.51        6.56      9.30 o 
  -4   6   4      107.11      137.08     15.37 o 
  -2   6   4     2715.18     2768.25     54.67 o 
   0   6   4      235.85      214.06     19.76 o 
   2   6   4       29.10       -0.85     19.14 o 
   4   6   4      747.54      713.21     32.65 o 
   6   6   4     2569.23     2722.75    102.27 o 
   8   6   4      106.83       96.66     20.77 o 
  10   6   4      324.70      284.19     28.27 o 
  12   6   4        9.85        3.66     18.84 o 
  14   6   4        4.09       31.15     20.70 o 
 -21   7   4      118.86      134.82     24.74 o 
 -19   7   4       58.32       73.91     20.65 o 
 -17   7   4       66.85       88.97     37.91 o 
 -15   7   4      190.30      188.70     23.70 o 
 -13   7   4      133.73      154.50     19.44 o 
 -11   7   4        5.18        3.54     14.00 o 
  -9   7   4      199.27      171.45     18.84 o 
  -7   7   4      251.54      288.90     22.02 o 
  -5   7   4       34.61       38.37     16.70 o 
  -3   7   4      588.31      621.84     29.86 o 
  -1   7   4     1230.29     1344.80     41.83 o 
   1   7   4        0.14       -7.93     21.39 o 
   3   7   4      609.59      622.74     33.58 o 
   5   7   4      406.15      327.70     28.33 o 
   7   7   4      113.69      153.36     24.96 o 
   9   7   4        4.63      -18.43     18.43 o 
  11   7   4      179.30      170.49     60.80 o 
  13   7   4       89.48      152.14     25.71 o 
 -20   8   4       79.74       41.40     25.97 o 
 -18   8   4       88.16      118.89     61.74 o 
 -16   8   4       36.06       69.49     27.58 o 
 -14   8   4      169.22      130.49     24.81 o 
 -12   8   4       87.43       91.50     20.82 o 
 -10   8   4       42.21       57.62     38.84 o 
  -8   8   4      300.73      264.69     24.82 o 
  -6   8   4       58.57       29.93     15.69 o 
  -4   8   4       25.46       17.72     12.46 o 
  -2   8   4      202.49      179.58     22.60 o 
   0   8   4        7.05       15.32     14.00 o 
   2   8   4      910.98      911.54     41.82 o 
   4   8   4        0.02       24.88     12.77 o 
   6   8   4       24.69       15.95     18.04 o 
   8   8   4       23.24       34.74     17.85 o 
  10   8   4       54.27        9.63     25.58 o 
  12   8   4        0.93       41.98     18.26 o 
 -17   9   4      120.40       93.51     26.28 o 
 -15   9   4      191.06      184.87     29.32 o 
 -13   9   4      454.17      458.68     34.91 o 
 -11   9   4      137.19       57.46     35.47 o 
  -9   9   4       63.85       46.77     18.47 o 
  -7   9   4       20.75       -0.39     16.08 o 
  -5   9   4      706.81      653.95     46.93 o 
  -3   9   4        3.78       10.70     16.62 o 
  -1   9   4       47.34       45.59     31.15 o 
   1   9   4      494.89      464.19     81.46 o 
   3   9   4       18.58        4.00     23.83 o 
   5   9   4       12.55       27.07     18.44 o 
   7   9   4      203.19      252.18     52.73 o 
   9   9   4       43.56       79.74     21.28 o 
 -16  10   4       24.11       11.72     20.62 o 
 -14  10   4       35.76      -13.77     20.69 o 
 -12  10   4       27.72       47.49     20.44 o 
 -10  10   4      305.41      304.64     27.42 o 
  -8  10   4     1070.65     1017.81     52.95 o 
  -6  10   4       20.06       13.40     46.72 o 
  -4  10   4      310.09      273.65     27.87 o 
  -2  10   4       96.95       92.20     23.34 o 
   0  10   4       15.94       12.08     18.16 o 
   2  10   4      401.09      420.38     32.49 o 
   4  10   4      304.77      354.86     35.52 o 
   6  10   4      245.95      278.12     32.88 o 
   8  10   4        0.42       23.89     41.28 o 
 -11  11   4       26.75       50.09     25.06 o 
  -9  11   4       84.51       91.05     23.94 o 
  -7  11   4       16.99       20.98     20.83 o 
  -5  11   4       39.72       79.95     18.81 o 
  -3  11   4        6.18       12.14     15.81 o 
  -1  11   4      106.26      118.23     23.21 o 
   1  11   4      342.13      386.18     35.52 o 
   3  11   4       21.91       24.51     21.37 o 
 -25   1   5       85.32       60.77     30.21 o 
 -23   1   5       20.50       42.66     15.33 o 
 -21   1   5      279.32      280.95     34.72 o 
 -19   1   5      143.44      147.00     19.47 o 
 -17   1   5      890.44      918.31     34.64 o 
 -15   1   5       81.92       64.14     13.26 o 
 -13   1   5      104.02      145.77     20.27 o 
 -11   1   5      669.22      882.38     26.42 o 
  -9   1   5     1905.32     2131.60     46.09 o 
  -7   1   5     1303.45     1461.72     28.71 o 
  -5   1   5      542.37      511.73     17.66 o 
  -3   1   5       50.01       48.09      9.57 o 
  -1   1   5      532.36      596.58     20.57 o 
   1   1   5      238.37      243.70     15.26 o 
   3   1   5      351.98      319.30     19.24 o 
   5   1   5      425.07      453.55     23.34 o 
   7   1   5      334.94      272.39     31.16 o 
   9   1   5      877.72      903.90     38.62 o 
  11   1   5       43.57       78.18     24.39 o 
  13   1   5       40.52       47.39     19.17 o 
  15   1   5        1.68      -19.77     19.77 o 
 -26   2   5       30.29       28.23     23.83 o 
 -24   2   5      960.58      974.18     50.69 o 
 -22   2   5        0.35       24.08     14.80 o 
 -20   2   5       40.76       33.03     15.82 o 
 -18   2   5       31.45       49.21     15.76 o 
 -16   2   5     1772.34     1813.36     61.26 o 
 -14   2   5      592.31      565.40     25.08 o 
 -12   2   5      272.24      255.49     32.66 o 
 -10   2   5     3702.03     4167.45     55.71 o 
  -8   2   5      279.86      301.26     14.73 o 
  -6   2   5     4865.22     5704.89     58.92 o 
  -4   2   5      158.24      167.63     11.68 o 
  -2   2   5     1389.73     1511.98     55.65 o 
   0   2   5     2864.48     3001.86     56.49 o 
   2   2   5     5602.40     5886.16    105.53 o 
   4   2   5       94.99       96.53     27.77 o 
   6   2   5       69.17       54.79     16.19 o 
   8   2   5      570.22      492.18     29.72 o 
  10   2   5      161.41      159.83     23.70 o 
  12   2   5       53.45       16.92     20.53 o 
  14   2   5      111.23       89.51     25.11 o 
  16   2   5        0.55      -22.14     22.14 o 
 -25   3   5      175.31      209.50     27.98 o 
 -23   3   5      279.57      287.21     73.57 o 
 -21   3   5      788.05      796.18     43.93 o 
 -19   3   5     1626.03     1688.92     52.19 o 
 -17   3   5      175.83      131.90     19.08 o 
 -15   3   5      812.01      756.30     33.42 o 
 -13   3   5     1147.38     1210.91     37.38 o 
 -11   3   5      140.96      176.68     31.72 o 
  -9   3   5     1299.54     1360.48     35.52 o 
  -7   3   5       22.28       34.39      7.63 o 
  -5   3   5     1738.21     1851.01     35.90 o 
  -3   3   5     4021.74     4486.58     91.28 o 
  -1   3   5      692.21      819.42     26.42 o 
   1   3   5        4.65      -10.04     10.04 o 
   3   3   5     1304.76     1402.82     37.86 o 
   5   3   5      101.70       89.68     15.24 o 
   7   3   5     1754.50     1609.38     47.94 o 
   9   3   5     1179.60     1207.82     80.57 o 
  11   3   5        5.81        7.16     17.10 o 
  13   3   5       17.99       36.59     61.92 o 
  15   3   5       89.48      118.55     25.73 o 
 -24   4   5       17.44       40.67     21.20 o 
 -22   4   5      242.45      262.48     28.90 o 
 -20   4   5       71.52       77.30     17.30 o 
 -18   4   5     1625.98     1728.22     53.52 o 
 -16   4   5       91.58       70.98     29.65 o 
 -14   4   5      275.46      275.58     19.51 o 
 -12   4   5      617.53      601.87     34.73 o 
 -10   4   5       98.60      123.94     13.54 o 
  -8   4   5      454.85      587.72     23.89 o 
  -6   4   5       34.55       14.23      9.66 o 
  -4   4   5     1172.19     1288.17     45.66 o 
  -2   4   5      713.08      786.34     26.69 o 
   0   4   5      432.75      490.05     33.79 o 
   2   4   5      149.70      148.54     15.79 o 
   4   4   5      606.01      535.59     27.74 o 
   6   4   5       31.57       39.13     14.26 o 
   8   4   5      613.70      598.86     33.03 o 
  10   4   5        2.65       10.00     40.53 o 
  12   4   5        0.04      -19.50     19.50 o 
  14   4   5      116.22      151.30     27.29 o 
 -23   5   5       19.10       42.16     19.77 o 
 -21   5   5      232.73      232.73     27.56 o 
 -19   5   5      873.43      862.10     41.68 o 
 -17   5   5     2050.66     2111.15     59.97 o 
 -15   5   5      444.93      441.36     27.21 o 
 -13   5   5       18.32       17.30     10.18 o 
 -11   5   5     1057.81     1110.89     37.30 o 
  -9   5   5     1126.53     1196.39     35.18 o 
  -7   5   5      150.15      137.39     14.83 o 
  -5   5   5      307.83      301.73     18.68 o 
  -3   5   5     7665.56     7758.67     87.15 o 
  -1   5   5      340.81      348.58     31.16 o 
   1   5   5        9.38       20.43     10.27 o 
   3   5   5       64.64       44.66     20.64 o 
   5   5   5       25.01       60.27     13.93 o 
   7   5   5      181.53      176.73     22.90 o 
   9   5   5        4.93       33.67     16.62 o 
  11   5   5        0.23        1.30     18.96 o 
  13   5   5       19.25       33.40     18.03 o 
 -22   6   5      115.84      146.80     23.08 o 
 -20   6   5      127.81      176.20     26.08 o 
 -18   6   5     2281.32     2169.91    119.70 o 
 -16   6   5      322.75      320.66     25.46 o 
 -14   6   5        0.30      -12.72     21.77 o 
 -12   6   5      207.34      266.45     38.29 o 
 -10   6   5       98.35       83.54     16.40 o 
  -8   6   5      503.75      455.39     63.26 o 
  -6   6   5      262.03      225.67     19.76 o 
  -4   6   5     1293.36     1385.26     40.24 o 
  -2   6   5       97.43       76.84     14.97 o 
   0   6   5       30.55       77.49     36.78 o 
   2   6   5       16.93       35.90     16.33 o 
   4   6   5      594.22      525.10     33.22 o 
   6   6   5       86.89      109.73     19.44 o 
   8   6   5      328.02      286.15     29.70 o 
  10   6   5       65.39       44.75     23.19 o 
  12   6   5       36.40       76.12     45.41 o 
 -21   7   5      186.45      197.00     29.46 o 
 -19   7   5      361.79      281.75     32.76 o 
 -17   7   5       80.83       71.03     23.46 o 
 -15   7   5       39.03       47.00     15.32 o 
 -13   7   5        6.59       17.26     16.33 o 
 -11   7   5     1208.64     1238.94     65.17 o 
  -9   7   5      457.81      420.98     27.08 o 
  -7   7   5        0.38       14.04     10.64 o 
  -5   7   5      261.16      265.02     22.96 o 
  -3   7   5      210.98      272.67     21.45 o 
  -1   7   5      995.44      925.20     36.64 o 
   1   7   5      363.56      353.33     33.60 o 
   3   7   5      595.19      639.44     34.61 o 
   5   7   5        8.96       -1.90     17.49 o 
   7   7   5      172.31      205.33     26.74 o 
   9   7   5        7.19       12.18     16.58 o 
  11   7   5        8.66      -21.55     21.55 o 
 -20   8   5       14.68       22.58     19.88 o 
 -18   8   5      288.59      320.95     35.66 o 
 -16   8   5      118.03      103.09     27.40 o 
 -14   8   5      230.31      240.13     28.30 o 
 -12   8   5     1369.54     1369.40     49.91 o 
 -10   8   5      143.75      190.67     42.41 o 
  -8   8   5      416.28      463.04     29.73 o 
  -6   8   5       33.40       55.91     41.09 o 
  -4   8   5     1218.54     1182.69     78.50 o 
  -2   8   5     1031.24      959.80     40.48 o 
   0   8   5       23.69        0.16     16.05 o 
   2   8   5      541.32      590.34     35.85 o 
   4   8   5        1.67       28.19     14.43 o 
   6   8   5       68.06       92.25     30.40 o 
   8   8   5       70.26       42.21     25.21 o 
  10   8   5       14.55        2.02     24.40 o 
 -17   9   5        0.14      -25.54     38.84 o 
 -15   9   5       43.46       39.78     19.11 o 
 -13   9   5        7.73        9.11     16.51 o 
 -11   9   5      865.39      864.84     48.63 o 
  -9   9   5      540.95      509.12     35.26 o 
  -7   9   5      348.89      330.62     30.44 o 
  -5   9   5        3.87       -1.50     19.51 o 
  -3   9   5      516.81      511.07     33.44 o 
  -1   9   5      120.45       88.24     20.50 o 
   1   9   5       68.94       77.41     20.00 o 
   3   9   5      144.86      177.23     31.90 o 
   5   9   5       66.86       81.45     19.84 o 
   7   9   5       23.54       45.45     19.40 o 
   9   9   5       51.01       26.94     24.55 o 
 -16  10   5        4.38       45.73     17.10 o 
 -14  10   5      110.24       92.71     27.59 o 
 -12  10   5       18.72       14.82     22.33 o 
 -10  10   5       99.99       93.98     23.56 o 
  -8  10   5      274.22      287.36     25.34 o 
  -6  10   5        6.49       15.76     23.83 o 
  -4  10   5        8.67       -1.77     27.40 o 
  -2  10   5      210.91      231.76     26.14 o 
   0  10   5       58.15       67.16     28.52 o 
   2  10   5        4.70      -20.24     20.24 o 
   4  10   5       45.19       65.43     23.27 o 
   6  10   5       46.02       53.33     28.13 o 
 -11  11   5      127.46      127.41     27.15 o 
  -9  11   5       34.35       32.15     23.64 o 
  -7  11   5      124.91      114.76     25.41 o 
  -5  11   5       16.76       17.37     18.49 o 
  -3  11   5      102.52       67.46     25.11 o 
  -1  11   5       42.67       69.99     27.21 o 
   1  11   5        0.46        8.53     22.14 o 
 -26   0   6      153.38      139.83     62.12 o 
 -24   0   6      249.34      271.90     63.62 o 
 -22   0   6      845.57      791.09     40.99 o 
 -20   0   6      754.83      794.58     37.57 o 
 -18   0   6     3230.56     3122.37     65.18 o 
 -16   0   6      398.51      358.37     22.02 o 
 -14   0   6      376.75      320.01     19.64 o 
 -12   0   6      960.72      871.21     27.42 o 
 -10   0   6     1476.57     1668.70     35.22 o 
  -8   0   6    16219.13    17391.96    166.73 o 
  -6   0   6       17.33       33.45     15.57 o 
  -4   0   6     7733.27     7252.65     85.50 o 
  -2   0   6     1675.12     1854.18     36.69 o 
   0   0   6    10338.21    10857.05     93.28 o 
   2   0   6     2843.84     2759.90     51.61 o 
   4   0   6      710.39      698.81     39.43 o 
   6   0   6     3364.60     3201.30     64.78 o 
   8   0   6      260.66      209.45     25.08 o 
  10   0   6       40.36       47.52     16.32 o 
  12   0   6        7.19       14.32     18.00 o 
  14   0   6      133.80      120.79     42.04 o 
 -27   1   6        6.68        8.26     16.22 o 
 -25   1   6       71.74      126.96     23.16 o 
 -23   1   6        3.10       10.15     27.58 o 
 -21   1   6      918.85      953.24     71.72 o 
 -19   1   6     1703.31     1663.55     49.42 o 
 -17   1   6      117.35      110.63     16.85 o 
 -15   1   6        5.24       10.91     12.38 o 
 -13   1   6     1789.20     2003.89     57.71 o 
 -11   1   6     8769.26     9988.33     92.68 o 
  -9   1   6    15614.74    17133.00    109.96 o 
  -7   1   6     3659.91     3674.62     49.33 o 
  -5   1   6     3677.42     3623.66     48.93 o 
  -3   1   6     2573.38     2877.90     59.49 o 
  -1   1   6     1524.33     1728.30     37.21 o 
   1   1   6     2018.68     2115.58     43.61 o 
   3   1   6       13.00        5.59     17.64 o 
   5   1   6      329.91      363.32     63.82 o 
   7   1   6        0.03      -14.32     14.32 o 
   9   1   6      123.82      185.33     29.27 o 
  11   1   6      279.83      291.86     39.79 o 
  13   1   6       26.52       45.03     19.89 o 
  15   1   6       37.08       47.14     23.33 o 
 -26   2   6       19.88       22.04     31.71 o 
 -24   2   6      127.20      186.91     54.80 o 
 -22   2   6      470.11      482.96     50.87 o 
 -20   2   6       55.23       71.33     49.16 o 
 -18   2   6      147.56      171.28     19.33 o 
 -16   2   6      177.14      198.06     18.86 o 
 -14   2   6       39.68       30.77     10.73 o 
 -12   2   6       25.57       38.24     10.46 o 
 -10   2   6     2449.78     2410.36     43.77 o 
  -8   2   6      385.80      438.76     35.48 o 
  -6   2   6     2245.14     2290.44     40.45 o 
  -4   2   6       71.85      120.92     11.86 o 
  -2   2   6      354.52      411.84     27.78 o 
   0   2   6     1998.38     2005.98     42.81 o 
   2   2   6      198.17      204.56     17.58 o 
   4   2   6     1491.43     1456.82     42.65 o 
   6   2   6     1617.33     1477.12     45.15 o 
   8   2   6      648.65      593.94     34.02 o 
  10   2   6       55.03       71.94     25.90 o 
  12   2   6       16.09        7.84     24.21 o 
  14   2   6       55.53       76.35     31.15 o 
 -25   3   6        0.21       13.97     15.63 o 
 -23   3   6      198.63      182.53     32.28 o 
 -21   3   6     1034.25     1174.55     76.42 o 
 -19   3   6     3944.70     3668.86    164.46 o 
 -17   3   6      196.43      187.27     21.02 o 
 -15   3   6      550.00      569.34     27.02 o 
 -13   3   6     1849.44     1905.36     44.66 o 
 -11   3   6       35.12       39.37     10.04 o 
  -9   3   6      511.98      433.54     21.10 o 
  -7   3   6      253.20      206.76     15.10 o 
  -5   3   6     1830.97     2201.66     42.41 o 
  -3   3   6     1470.49     1786.71     39.20 o 
  -1   3   6      710.15      662.67     26.02 o 
   1   3   6      447.76      359.01     22.43 o 
   3   3   6      316.58      337.62     23.22 o 
   5   3   6      925.70      966.59     36.91 o 
   7   3   6        8.10       25.05     15.92 o 
   9   3   6      320.72      241.83     33.97 o 
  11   3   6       45.39       77.05     19.88 o 
  13   3   6       14.88       41.67     30.21 o 
 -24   4   6       34.54       63.95     15.75 o 
 -22   4   6        0.13        3.19     23.64 o 
 -20   4   6      435.24      417.61     63.25 o 
 -18   4   6      890.25      901.98     40.23 o 
 -16   4   6       15.32       18.80     12.40 o 
 -14   4   6      284.62      275.78     20.56 o 
 -12   4   6      380.19      358.82     21.22 o 
 -10   4   6       67.19       64.34     11.99 o 
  -8   4   6     1703.02     1822.78     53.01 o 
  -6   4   6      691.74      782.09     27.60 o 
  -4   4   6     4831.41     4877.08     67.46 o 
  -2   4   6      362.34      356.92     25.90 o 
   0   4   6        1.41        0.73      9.02 o 
   2   4   6      103.19       88.66     15.60 o 
   4   4   6     1048.31     1131.63     40.74 o 
   6   4   6      170.54      138.13     35.47 o 
   8   4   6       91.77       85.62     19.39 o 
  10   4   6       16.66       65.82     34.71 o 
  12   4   6       19.28       21.94     51.79 o 
  14   4   6       31.09       12.71     55.73 o 
 -25   5   6       33.50       13.94     22.01 o 
 -23   5   6       14.53       27.10     22.52 o 
 -21   5   6      252.49      241.82     29.32 o 
 -19   5   6      298.45      306.06     27.60 o 
 -17   5   6      219.81      231.43     24.40 o 
 -15   5   6        5.88       19.31     12.26 o 
 -13   5   6       13.64       22.73     11.37 o 
 -11   5   6      821.97      791.47     31.33 o 
  -9   5   6     1468.10     1463.36     41.05 o 
  -7   5   6      911.15      876.31     36.25 o 
  -5   5   6      227.37      277.53     19.37 o 
  -3   5   6        0.31      -15.57     15.57 o 
  -1   5   6      734.43      744.46     30.66 o 
   1   5   6      933.34      860.42     34.71 o 
   3   5   6       30.84        1.69     16.76 o 
   5   5   6        7.99       -8.31     18.58 o 
   7   5   6      175.32      210.35     24.40 o 
   9   5   6       15.98        3.28     24.77 o 
  11   5   6       43.94       67.38     21.55 o 
  13   5   6        7.53      -22.95     22.95 o 
 -24   6   6      112.76      146.74     24.79 o 
 -22   6   6       77.22       80.20     18.94 o 
 -20   6   6     1062.96     1146.06     49.90 o 
 -18   6   6      523.20      559.16     56.69 o 
 -16   6   6      767.07      783.83     50.88 o 
 -14   6   6      230.16      208.71     21.87 o 
 -12   6   6      102.38       69.66     16.13 o 
 -10   6   6      181.48      171.94     19.02 o 
  -8   6   6      131.85      128.19     27.02 o 
  -6   6   6       83.47       89.77     14.95 o 
  -4   6   6      805.26      828.59     52.95 o 
  -2   6   6      571.39      534.05     40.55 o 
   0   6   6      480.39      511.22     30.09 o 
   2   6   6      613.84      599.20     32.48 o 
   4   6   6        0.26        5.44     16.70 o 
   6   6   6      623.72      656.88     37.94 o 
   8   6   6      304.16      292.33     28.10 o 
  10   6   6        0.57       19.43     18.58 o 
  12   6   6        5.61      -23.16     23.16 o 
 -21   7   6      258.51      332.07    115.79 o 
 -19   7   6        9.10       34.97     16.32 o 
 -17   7   6      174.37      186.42     25.26 o 
 -15   7   6       14.01       -0.36     22.14 o 
 -13   7   6       59.53       57.65     17.84 o 
 -11   7   6      229.76      271.75     23.09 o 
  -9   7   6      324.93      326.57     23.87 o 
  -7   7   6      104.33      121.00     18.75 o 
  -5   7   6       15.87       -1.29     13.04 o 
  -3   7   6      560.12      557.83     32.48 o 
  -1   7   6      526.31      509.98     30.59 o 
   1   7   6      389.31      357.65     41.86 o 
   3   7   6        3.77       34.05     15.44 o 
   5   7   6      178.88      185.48     26.41 o 
   7   7   6      106.24      121.67     22.29 o 
   9   7   6        4.54       -2.19     36.03 o 
  11   7   6        1.74       -1.87     20.64 o 
 -20   8   6       25.17       18.19     21.45 o 
 -18   8   6      144.35      161.73     24.95 o 
 -16   8   6       57.71       74.41     18.18 o 
 -14   8   6      368.05      390.61     32.66 o 
 -12   8   6      665.26      673.70     37.25 o 
 -10   8   6      336.84      362.63     27.62 o 
  -8   8   6      442.47      495.50     29.53 o 
  -6   8   6      547.96      622.10     33.31 o 
  -4   8   6       27.50       27.27     16.35 o 
  -2   8   6       12.45       51.58     14.68 o 
   0   8   6       85.42       72.80     21.46 o 
   2   8   6       88.68      101.28     34.90 o 
   4   8   6      148.37      176.86     26.66 o 
   6   8   6       23.56        3.75     21.69 o 
   8   8   6       11.87       35.37     21.49 o 
 -19   9   6       73.39       71.80     24.94 o 
 -17   9   6       66.24       64.22     19.90 o 
 -15   9   6      107.68      123.32     22.17 o 
 -13   9   6       53.77       66.92     27.40 o 
 -11   9   6       70.14       30.04     19.23 o 
  -9   9   6        7.67       -5.46     17.45 o 
  -7   9   6      176.67      216.60     25.71 o 
  -5   9   6       26.85       33.71     23.46 o 
  -3   9   6      564.26      568.47     36.23 o 
  -1   9   6      212.06      230.98     34.72 o 
   1   9   6       89.30       73.41     23.72 o 
   3   9   6        3.91       24.74     20.73 o 
   5   9   6       52.90       76.48     24.14 o 
   7   9   6        1.18      -12.93     20.64 o 
 -16  10   6       30.94       38.59     35.09 o 
 -14  10   6       53.43       72.39     21.26 o 
 -12  10   6      146.55      140.50     24.13 o 
 -10  10   6      158.35      144.66     26.50 o 
  -8  10   6      527.70      506.66     71.89 o 
  -6  10   6      456.68      445.52     35.68 o 
  -4  10   6        6.53       11.84     39.03 o 
  -2  10   6      247.92      333.78     27.54 o 
   0  10   6       30.95       63.82     21.28 o 
   2  10   6        4.21       18.04     19.47 o 
   4  10   6       54.53       75.82     24.68 o 
 -11  11   6       66.61       20.94     22.25 o 
  -9  11   6        1.22       40.16     18.12 o 
  -7  11   6       51.17       29.84     25.33 o 
  -5  11   6       11.39       25.35     17.42 o 
  -3  11   6       86.33       28.24     28.05 o 
  -1  11   6        1.92        9.85     20.53 o 
 -27   1   7        0.19       13.58     16.32 o 
 -25   1   7      160.40      144.82     34.34 o 
 -23   1   7       18.73        1.85     22.52 o 
 -21   1   7      396.43      423.80     28.25 o 
 -19   1   7     1135.02     1060.58     66.11 o 
 -17   1   7      123.86      113.71     23.08 o 
 -15   1   7      335.39      347.51     21.90 o 
 -13   1   7      535.36      533.19     23.88 o 
 -11   1   7     1764.05     1719.29     38.42 o 
  -9   1   7      245.67      291.77     17.61 o 
  -7   1   7     2112.00     2189.36     58.12 o 
  -5   1   7     1113.39     1121.75     30.93 o 
  -3   1   7       96.57       82.57     12.02 o 
  -1   1   7       31.22        1.98     11.16 o 
   1   1   7      377.32      376.49     22.64 o 
   3   1   7       13.65        4.32     19.33 o 
   5   1   7      441.67      413.36     29.47 o 
   7   1   7        9.26        2.49     18.01 o 
   9   1   7       58.28       48.71     17.65 o 
  11   1   7        4.63       29.48     15.15 o 
  13   1   7        8.33      -23.83     23.83 o 
 -26   2   7        0.31       11.20     19.51 o 
 -24   2   7       25.07       23.81     25.90 o 
 -22   2   7     1104.69     1190.95     46.03 o 
 -20   2   7      308.09      359.10     27.06 o 
 -18   2   7     2300.78     2335.60     64.47 o 
 -16   2   7      120.37      118.38     16.72 o 
 -14   2   7     2645.95     2727.99     54.00 o 
 -12   2   7     1041.26     1023.91     31.61 o 
 -10   2   7       75.08      111.59     13.51 o 
  -8   2   7      848.40      923.97     28.42 o 
  -6   2   7      295.77      287.85     25.72 o 
  -4   2   7     1267.74     1393.36     35.07 o 
  -2   2   7       48.12       47.10     12.87 o 
   0   2   7      224.94      256.93     19.71 o 
   2   2   7        8.98       17.25     11.80 o 
   4   2   7      123.57      119.37     27.02 o 
   6   2   7        3.21       28.15     16.45 o 
   8   2   7        1.62       -8.71     15.68 o 
  10   2   7       35.84       57.78     27.02 o 
  12   2   7      131.40      133.87     26.02 o 
 -25   3   7      120.80      165.60     25.27 o 
 -23   3   7       15.06       26.12     23.64 o 
 -21   3   7     1258.25     1272.20     48.97 o 
 -19   3   7     2432.30     2315.29    107.33 o 
 -17   3   7      668.68      710.70     59.89 o 
 -15   3   7       36.67       59.55     13.41 o 
 -13   3   7        0.01       12.67      8.48 o 
 -11   3   7       43.30       27.89     18.01 o 
  -9   3   7      436.01      531.64     22.57 o 
  -7   3   7      521.71      524.84     52.57 o 
  -5   3   7     1248.08     1339.03     95.07 o 
  -3   3   7      356.90      372.73     31.53 o 
  -1   3   7      467.65      459.03     24.77 o 
   1   3   7      394.35      387.98     30.97 o 
   3   3   7       33.67        8.32     15.06 o 
   5   3   7     1286.73     1254.99     45.66 o 
   7   3   7       10.09        6.20     18.16 o 
   9   3   7      357.74      329.68     29.82 o 
  11   3   7        2.67        0.21     21.53 o 
  13   3   7        5.04      -26.83     26.83 o 
 -26   4   7       62.41       91.52     26.39 o 
 -24   4   7        7.16       20.88     18.58 o 
 -22   4   7        5.74      -16.43     16.84 o 
 -20   4   7      385.59      370.91     28.69 o 
 -18   4   7     1116.08     1118.53     91.45 o 
 -16   4   7     4863.02     4796.31     80.42 o 
 -14   4   7       45.05       63.35     14.53 o 
 -12   4   7      318.29      268.22     19.86 o 
 -10   4   7       27.90       47.38     10.55 o 
  -8   4   7      122.67      131.96     14.97 o 
  -6   4   7      353.33      368.06     21.22 o 
  -4   4   7       34.82       14.33     13.66 o 
  -2   4   7      114.99      143.83     16.05 o 
   0   4   7      355.15      399.64     24.21 o 
   2   4   7      168.95      172.80     30.59 o 
   4   4   7      257.34      259.48     23.40 o 
   6   4   7      488.87      487.74     93.85 o 
   8   4   7       13.13       33.07     18.01 o 
  10   4   7      276.28      224.01     29.86 o 
  12   4   7       37.69       38.40     23.88 o 
 -25   5   7       12.94       55.37     34.71 o 
 -23   5   7      170.70      174.61     24.47 o 
 -21   5   7      168.92      183.28     22.82 o 
 -19   5   7     1410.36     1573.63     52.56 o 
 -17   5   7     1256.74     1265.85     45.81 o 
 -15   5   7     5069.05     5132.95     85.37 o 
 -13   5   7     1513.58     1456.44     44.70 o 
 -11   5   7      279.91      259.31     28.90 o 
  -9   5   7       13.07        9.74     13.70 o 
  -7   5   7        3.86       13.09     10.41 o 
  -5   5   7      934.46      934.91     36.24 o 
  -3   5   7       43.69       52.04     18.20 o 
  -1   5   7      489.92      510.19     29.20 o 
   1   5   7      212.43      215.65     22.43 o 
   3   5   7      270.45      293.34     25.30 o 
   5   5   7       41.94       58.24     19.81 o 
   7   5   7      337.52      360.41     32.09 o 
   9   5   7      127.19      147.89     50.48 o 
  11   5   7      133.58      199.80     64.18 o 
 -24   6   7        2.61       10.18     28.90 o 
 -22   6   7       14.22       28.04     15.52 o 
 -20   6   7       65.45       37.57     18.86 o 
 -18   6   7       43.74       61.99     18.43 o 
 -16   6   7     3544.68     3529.29     87.65 o 
 -14   6   7       80.43      104.69     15.97 o 
 -12   6   7      110.06      108.07     27.59 o 
 -10   6   7      979.24      924.08     37.58 o 
  -8   6   7      353.51      340.86     23.73 o 
  -6   6   7      128.72      138.12     15.69 o 
  -4   6   7      170.10      195.99     21.77 o 
  -2   6   7      563.46      508.61     31.05 o 
   0   6   7      407.94      344.20     30.78 o 
   2   6   7        9.11       14.79     25.14 o 
   4   6   7       98.24       96.52     30.59 o 
   6   6   7      300.78      307.54     39.60 o 
   8   6   7       10.95       21.17     40.34 o 
  10   6   7       94.55      132.25     25.04 o 
 -23   7   7       84.51       88.81     24.96 o 
 -21   7   7       40.07       63.51     18.81 o 
 -19   7   7      115.39      149.59     33.03 o 
 -17   7   7      313.73      269.61     62.12 o 
 -15   7   7      164.60      164.72     35.09 o 
 -13   7   7       13.57       13.62     13.80 o 
 -11   7   7      367.06      432.97     28.96 o 
  -9   7   7       47.37        5.18     19.24 o 
  -7   7   7      652.14      684.19     35.03 o 
  -5   7   7      583.20      658.95     41.67 o 
  -3   7   7       13.33        4.03     18.06 o 
  -1   7   7        0.13       27.85     28.15 o 
   1   7   7        0.26       -0.66     16.88 o 
   3   7   7       47.52       52.73     17.78 o 
   5   7   7        4.96       -3.55     39.59 o 
   7   7   7       47.29       57.20     21.55 o 
   9   7   7       69.19      121.52     47.29 o 
 -20   8   7       30.68       48.26     21.15 o 
 -18   8   7        5.29        2.24     20.27 o 
 -16   8   7      500.37      489.62     36.24 o 
 -14   8   7      144.27      138.38     23.70 o 
 -12   8   7       43.57       -9.36     19.24 o 
 -10   8   7     2972.05     2853.19     71.63 o 
  -8   8   7        4.74       -1.40     16.85 o 
  -6   8   7       10.69       29.73     15.12 o 
  -4   8   7      605.72      568.70     35.81 o 
  -2   8   7      663.22      593.59     36.50 o 
   0   8   7       35.57       72.19     20.04 o 
   2   8   7       38.66       54.83     20.46 o 
   4   8   7      405.31      423.72     37.19 o 
   6   8   7        0.97        8.03     35.09 o 
 -19   9   7       94.15      129.33     25.03 o 
 -17   9   7        3.16        0.73     17.03 o 
 -15   9   7      105.77      120.73     57.23 o 
 -13   9   7       15.74       27.28     16.40 o 
 -11   9   7      167.11      216.60     24.16 o 
  -9   9   7      173.67      150.45     26.94 o 
  -7   9   7      135.84      114.91     24.84 o 
  -5   9   7      101.42       64.24     32.84 o 
  -3   9   7       10.95      -20.08     20.08 o 
  -1   9   7      434.65      420.26     33.78 o 
   1   9   7        0.35        0.52     19.89 o 
   3   9   7       38.04       82.37     20.82 o 
   5   9   7        5.27       27.38     17.77 o 
 -16  10   7       46.51      120.48     22.44 o 
 -14  10   7       63.60       69.53     19.37 o 
 -12  10   7       74.99       79.11     23.25 o 
 -10  10   7       35.75       30.13     19.76 o 
  -8  10   7       66.15       97.39     22.55 o 
  -6  10   7       68.18       47.84     20.52 o 
  -4  10   7      514.06      559.52     41.27 o 
  -2  10   7      126.83      140.43     25.81 o 
   0  10   7       32.88       27.71     23.64 o 
   2  10   7       28.01       37.15     22.03 o 
 -11  11   7       98.36      108.84     37.53 o 
  -9  11   7       16.86       27.30     20.78 o 
  -7  11   7        0.04      -20.74     20.74 o 
  -5  11   7       30.37       47.40     21.88 o 
  -3  11   7       25.94       70.93     28.52 o 
 -26   0   8      120.39      144.04     24.08 o 
 -24   0   8      919.11      731.05     39.16 o 
 -22   0   8       30.02       -6.29     13.47 o 
 -20   0   8      137.44      108.43     16.96 o 
 -18   0   8       28.68       27.49     13.41 o 
 -16   0   8      401.19      355.86     22.69 o 
 -14   0   8      412.26      410.10     22.56 o 
 -12   0   8      568.81      625.00     26.55 o 
 -10   0   8       79.17       57.36     15.95 o 
  -8   0   8     1514.02     1414.53     75.74 o 
  -6   0   8     1958.88     1792.14     41.74 o 
  -4   0   8     1535.69     1558.52     39.73 o 
  -2   0   8     6160.88     6150.34     80.03 o 
   0   0   8      229.86      201.87     19.89 o 
   2   0   8      783.35      765.41     40.56 o 
   4   0   8     3020.48     3165.35    105.31 o 
   6   0   8      974.87     1138.07     68.35 o 
   8   0   8       21.06       22.89     18.43 o 
  10   0   8        1.50        0.56     20.65 o 
  12   0   8      115.57      206.51     47.29 o 
 -27   1   8       55.80      103.96     21.23 o 
 -25   1   8      103.65      119.92     20.56 o 
 -23   1   8       58.92       25.03     27.21 o 
 -21   1   8      481.49      373.06     28.80 o 
 -19   1   8      168.02      175.27     24.21 o 
 -17   1   8      330.59      344.22     22.03 o 
 -15   1   8      784.55      839.50     32.12 o 
 -13   1   8      188.09      220.18     16.35 o 
 -11   1   8       20.77       33.65      9.08 o 
  -9   1   8     2982.88     3239.60    127.42 o 
  -7   1   8     3604.03     3658.05     57.93 o 
  -5   1   8     1512.91     1605.51     63.71 o 
  -3   1   8      166.10      243.50     18.31 o 
  -1   1   8        1.03       18.77     10.83 o 
   1   1   8      720.77      835.03     34.77 o 
   3   1   8      919.20      938.13     54.64 o 
   5   1   8        6.18      -20.50     20.50 o 
   7   1   8     1030.30      996.10     79.05 o 
   9   1   8        8.12      -17.66     19.23 o 
  11   1   8        1.65        5.69     18.16 o 
 -26   2   8        2.43        9.53     19.33 o 
 -24   2   8      191.42      180.48     26.00 o 
 -22   2   8       22.93       32.39     15.92 o 
 -20   2   8      272.21      313.99     24.40 o 
 -18   2   8      105.97      110.51     14.91 o 
 -16   2   8      286.46      257.94     22.52 o 
 -14   2   8      708.89      712.93     29.47 o 
 -12   2   8      253.43      276.33     18.84 o 
 -10   2   8      206.70      188.44     15.87 o 
  -8   2   8      656.13      755.41     28.66 o 
  -6   2   8      138.52      110.25     13.77 o 
  -4   2   8      994.12      945.93     41.70 o 
  -2   2   8      133.94      157.50     16.57 o 
   0   2   8        1.47       14.29     11.14 o 
   2   2   8      278.35      308.87     24.20 o 
   4   2   8     1175.50     1119.58     46.46 o 
   6   2   8      682.90      651.86     38.49 o 
   8   2   8       12.85       -3.38     18.43 o 
  10   2   8       28.71      -17.26     23.16 o 
 -27   3   8       12.09      -17.28     23.05 o 
 -25   3   8        0.04       -1.80     16.32 o 
 -23   3   8       24.50       55.30     15.31 o 
 -21   3   8     1217.04     1250.54     47.26 o 
 -19   3   8     1409.29     1342.51     65.36 o 
 -17   3   8     2951.45     2972.01     65.13 o 
 -15   3   8       60.75       97.05     14.73 o 
 -13   3   8       24.31       11.29     12.60 o 
 -11   3   8      187.55      155.72     15.78 o 
  -9   3   8      602.66      655.99     27.21 o 
  -7   3   8     1652.54     1630.28     47.55 o 
  -5   3   8      116.54      142.31     35.84 o 
  -3   3   8      736.39      745.10     30.98 o 
  -1   3   8       41.71       58.22     14.99 o 
   1   3   8       69.13       56.42     18.02 o 
   3   3   8        5.14       10.31     15.32 o 
   5   3   8        2.69       -0.88     18.03 o 
   7   3   8       13.00       37.89     16.19 o 
   9   3   8       82.81       74.96     25.97 o 
  11   3   8       23.29       14.49     21.76 o 
 -26   4   8       12.77        7.43     20.39 o 
 -24   4   8      136.72      126.47     24.02 o 
 -22   4   8      292.70      270.42     30.20 o 
 -20   4   8        3.37       -5.89     16.85 o 
 -18   4   8     2925.69     2917.89     69.19 o 
 -16   4   8     1801.52     1845.70     60.69 o 
 -14   4   8       23.53       34.53     13.80 o 
 -12   4   8     1951.89     1966.24     49.17 o 
 -10   4   8       92.48       96.11     15.98 o 
  -8   4   8      165.87      155.30     18.05 o 
  -6   4   8      928.20      868.51     55.02 o 
  -4   4   8      313.43      365.56     23.76 o 
  -2   4   8      296.21      337.43     23.62 o 
   0   4   8       12.17       22.12     23.27 o 
   2   4   8        9.13        4.75     29.27 o 
   4   4   8        0.52       -9.59     18.95 o 
   6   4   8      253.82      222.34     51.80 o 
   8   4   8        2.93       35.76     18.30 o 
  10   4   8       59.68       31.90     25.73 o 
 -25   5   8       63.10       66.64     24.21 o 
 -23   5   8        0.59       11.96     23.83 o 
 -21   5   8      743.09      794.71     42.05 o 
 -19   5   8       16.14        1.13     24.39 o 
 -17   5   8       82.81      119.87     18.39 o 
 -15   5   8      473.93      526.33     32.91 o 
 -13   5   8      378.01      415.47     39.60 o 
 -11   5   8      345.94      332.07     35.47 o 
  -9   5   8     1902.83     1901.65     66.71 o 
  -7   5   8      680.96      743.61     32.39 o 
  -5   5   8      133.43      134.49     17.76 o 
  -3   5   8      121.89      132.74     39.41 o 
  -1   5   8       61.58       88.42     21.58 o 
   1   5   8        8.32       45.39     28.90 o 
   3   5   8       89.50       65.39     21.95 o 
   5   5   8        0.16      -10.42     20.45 o 
   7   5   8        0.86       -4.07     18.75 o 
   9   5   8        2.88       19.11     20.14 o 
 -24   6   8        3.85       14.05     17.42 o 
 -22   6   8      277.60      273.45     42.23 o 
 -20   6   8        1.46      -13.51     14.15 o 
 -18   6   8     1362.38     1470.16     53.71 o 
 -16   6   8       63.06       50.74     16.28 o 
 -14   6   8     3125.85     3212.81     71.14 o 
 -12   6   8     2235.32     2169.50     90.03 o 
 -10   6   8       27.11       23.28     13.77 o 
  -8   6   8        0.77      -11.88     16.32 o 
  -6   6   8       14.05        1.63     16.33 o 
  -4   6   8       34.19       40.55     20.83 o 
  -2   6   8      171.49      154.87     20.35 o 
   0   6   8      198.58      210.80     24.94 o 
   2   6   8       33.45       23.83     26.27 o 
   4   6   8      221.03      205.88     32.09 o 
   6   6   8        7.15        9.06     19.71 o 
   8   6   8        8.66       18.34     22.42 o 
 -23   7   8        6.56       27.67     20.83 o 
 -21   7   8      105.42      185.17     26.50 o 
 -19   7   8       59.81       95.93     21.02 o 
 -17   7   8       57.58       33.91     17.63 o 
 -15   7   8      164.52      153.15     24.88 o 
 -13   7   8       19.07       -9.10     16.96 o 
 -11   7   8       91.00      122.24     25.90 o 
  -9   7   8       57.03       78.24     30.40 o 
  -7   7   8      165.53      139.85     20.03 o 
  -5   7   8      650.69      636.92     34.08 o 
  -3   7   8       22.58       18.57     16.13 o 
  -1   7   8      132.67      122.94     24.21 o 
   1   7   8      135.81      125.00     24.26 o 
   3   7   8      138.45      168.28     34.72 o 
   5   7   8       24.39       39.71     21.80 o 
   7   7   8      128.11      203.66     29.43 o 
 -20   8   8      148.41      185.80     67.18 o 
 -18   8   8       89.18      129.85     22.06 o 
 -16   8   8        0.77       -4.92     26.46 o 
 -14   8   8      254.11      271.64     25.85 o 
 -12   8   8      810.67      825.08     61.39 o 
 -10   8   8      177.88      168.39     24.04 o 
  -8   8   8       26.76       32.49     15.38 o 
  -6   8   8       84.05       73.86     40.53 o 
  -4   8   8      491.56      515.46     80.90 o 
  -2   8   8        0.22        9.37     14.70 o 
   0   8   8       16.36        1.15     20.20 o 
   2   8   8       62.86       82.45     29.46 o 
   4   8   8       35.45       31.38     22.29 o 
 -19   9   8       47.12       41.66     30.02 o 
 -17   9   8       17.90       50.39     25.52 o 
 -15   9   8       45.13       28.24     19.70 o 
 -13   9   8        3.22       19.35     16.22 o 
 -11   9   8       25.77       14.18     21.63 o 
  -9   9   8       79.87       69.25     20.56 o 
  -7   9   8       55.96       73.90     19.14 o 
  -5   9   8        0.69        7.17     26.08 o 
  -3   9   8       14.10      -18.77     24.96 o 
  -1   9   8      195.40      180.83     28.06 o 
   1   9   8       43.60       57.04     29.27 o 
   3   9   8       74.06      116.72     28.10 o 
 -14  10   8       52.32       28.50     25.47 o 
 -12  10   8       23.67        6.24     19.63 o 
 -10  10   8       19.74       17.54     23.27 o 
  -8  10   8       82.77       55.19     22.90 o 
  -6  10   8      369.86      399.31     39.41 o 
  -4  10   8      258.24      256.62     33.10 o 
  -2  10   8       10.85       29.70     48.41 o 
   0  10   8      118.85      129.48     38.66 o 
 -27   1   9       21.77       31.82     20.43 o 
 -25   1   9       67.35       54.99     21.21 o 
 -23   1   9      246.16      266.05     28.71 o 
 -21   1   9      147.65      165.55     33.03 o 
 -19   1   9      107.14       88.50     17.51 o 
 -17   1   9      395.71      367.48     43.92 o 
 -15   1   9      239.61      266.72     19.91 o 
 -13   1   9      218.81      197.38     18.03 o 
 -11   1   9      220.43      241.41     18.98 o 
  -9   1   9      816.47      854.34     31.20 o 
  -7   1   9       22.77       25.14     10.26 o 
  -5   1   9      409.92      464.24     37.73 o 
  -3   1   9       22.47       29.23     21.39 o 
  -1   1   9       17.21        7.13     14.32 o 
   1   1   9       29.65       40.46     15.24 o 
   3   1   9      136.44      114.80     25.33 o 
   5   1   9       69.64       97.49     19.88 o 
   7   1   9       17.78       20.57     21.82 o 
   9   1   9        8.03      -21.69     21.69 o 
 -26   2   9      208.68      266.89     34.53 o 
 -24   2   9      214.88      244.67     26.52 o 
 -22   2   9      117.97       43.96     17.79 o 
 -20   2   9      769.58      831.34     37.29 o 
 -18   2   9        0.07       -8.94     13.13 o 
 -16   2   9     4742.55     4735.57     78.69 o 
 -14   2   9      457.10      548.54     28.61 o 
 -12   2   9      799.47      823.56     53.33 o 
 -10   2   9     2087.61     2114.46     48.91 o 
  -8   2   9     1347.57     1320.58     39.17 o 
  -6   2   9        2.41        5.04     21.39 o 
  -4   2   9      128.89      140.42     19.33 o 
  -2   2   9     1161.47     1103.63     42.63 o 
   0   2   9        6.25      -14.20     14.20 o 
   2   2   9       17.33       10.09     18.02 o 
   4   2   9        6.65       -1.31     17.49 o 
   6   2   9       24.55       61.43     19.44 o 
   8   2   9       60.14       63.34     23.48 o 
  10   2   9        1.17       20.64     22.33 o 
 -27   3   9       28.74       35.71     30.96 o 
 -25   3   9       14.53       13.51     22.33 o 
 -23   3   9       14.46       35.81     18.67 o 
 -21   3   9        0.78       -7.44     14.59 o 
 -19   3   9      102.79       72.50     18.97 o 
 -17   3   9     1798.07     1618.59    115.74 o 
 -15   3   9      998.93      972.31     38.20 o 
 -13   3   9      854.40      810.95     32.26 o 
 -11   3   9      119.25      135.05     26.27 o 
  -9   3   9      278.61      200.12     19.48 o 
  -7   3   9      468.65      481.99     26.27 o 
  -5   3   9      638.67      728.13     31.54 o 
  -3   3   9      560.04      534.10     35.29 o 
  -1   3   9       42.60       61.08     37.34 o 
   1   3   9      109.98      105.63     18.64 o 
   3   3   9       79.23       93.39     22.06 o 
   5   3   9       66.09       49.18     22.41 o 
   7   3   9       38.45        8.80     22.99 o 
   9   3   9        8.66      -24.37     24.37 o 
 -26   4   9        0.01       38.45     16.58 o 
 -24   4   9       45.25       20.68     33.21 o 
 -22   4   9        5.17       -5.45     16.05 o 
 -20   4   9       16.62       19.70     18.84 o 
 -18   4   9      891.74      909.27     41.02 o 
 -16   4   9     1604.75     1707.99     52.29 o 
 -14   4   9     4306.45     4531.76    219.69 o 
 -12   4   9      170.05      178.96     19.63 o 
 -10   4   9      127.85      149.89     28.52 o 
  -8   4   9       27.77       18.62     13.24 o 
  -6   4   9        2.64       14.89     11.93 o 
  -4   4   9      377.16      392.32     26.51 o 
  -2   4   9       31.56       28.07     16.39 o 
   0   4   9       53.64       62.88     22.14 o 
   2   4   9        0.53       15.20     16.51 o 
   4   4   9       18.69       31.26     17.90 o 
   6   4   9      202.17      218.04     34.53 o 
   8   4   9      300.35      215.77     75.44 o 
 -25   5   9        0.10        8.26     17.78 o 
 -23   5   9      242.14      260.41     29.16 o 
 -21   5   9      643.79      732.25     80.91 o 
 -19   5   9      115.54      139.70     20.68 o 
 -17   5   9     1546.67     1722.20     55.91 o 
 -15   5   9      502.91      509.19     32.66 o 
 -13   5   9     6640.03     6606.11     97.99 o 
 -11   5   9     1176.58     1211.13     67.61 o 
  -9   5   9      106.99       87.19     21.77 o 
  -7   5   9      207.83      184.28     20.20 o 
  -5   5   9       63.83       29.01     21.58 o 
  -3   5   9        5.46        6.92     14.85 o 
  -1   5   9       21.44        5.94     17.46 o 
   1   5   9      129.26      109.19     20.65 o 
   3   5   9       10.67       -6.78     16.85 o 
   5   5   9       72.12       55.44     25.27 o 
   7   5   9        7.17       13.96     22.82 o 
 -24   6   9        2.50       -0.55     17.79 o 
 -22   6   9        3.91       25.39     19.70 o 
 -20   6   9        6.51      -10.35     17.38 o 
 -18   6   9       32.20       20.47     17.84 o 
 -16   6   9       66.72       66.80     19.13 o 
 -14   6   9     1373.13     1367.76     49.90 o 
 -12   6   9      424.92      448.52     31.31 o 
 -10   6   9      483.71      446.39     31.92 o 
  -8   6   9      257.66      303.78     25.95 o 
  -6   6   9       43.11       26.22     15.36 o 
  -4   6   9      217.34      215.46     45.04 o 
  -2   6   9       16.61       -4.77     40.16 o 
   0   6   9       10.76       23.97     28.52 o 
   2   6   9       14.55       15.76     17.88 o 
   4   6   9        0.31      -14.12     19.11 o 
   6   6   9        2.25       -8.18     23.19 o 
 -23   7   9       23.81        4.13     27.40 o 
 -21   7   9       53.92       80.18     21.45 o 
 -19   7   9      303.12      314.78     29.82 o 
 -17   7   9       12.70       -5.52     17.34 o 
 -15   7   9      315.06      306.57     28.40 o 
 -13   7   9     1066.52     1047.66     44.74 o 
 -11   7   9        2.44       -5.63     19.13 o 
  -9   7   9        8.09      -18.97     23.83 o 
  -7   7   9      408.55      327.56     29.46 o 
  -5   7   9        6.96       15.45     15.14 o 
  -3   7   9       24.38       29.85     16.16 o 
  -1   7   9       24.94      -21.04     21.04 o 
   1   7   9       63.57       58.34     20.69 o 
   3   7   9        7.80        2.03     22.60 o 
   5   7   9        2.74       23.42     20.41 o 
 -20   8   9      293.36      299.37     57.24 o 
 -18   8   9      165.20      115.25     26.65 o 
 -16   8   9        4.01       -6.26     34.15 o 
 -14   8   9      113.86      129.46     26.27 o 
 -12   8   9       97.20       83.54     35.28 o 
 -10   8   9       92.24       71.65     20.52 o 
  -8   8   9      335.58      328.76     33.78 o 
  -6   8   9       32.29       45.25     16.45 o 
  -4   8   9      325.26      340.05     30.97 o 
  -2   8   9      175.39      166.38     26.94 o 
   0   8   9       11.83      -15.22     21.80 o 
   2   8   9        0.89       22.46     21.95 o 
 -17   9   9       33.70       32.72     22.16 o 
 -15   9   9       68.42       36.18     19.74 o 
 -13   9   9       39.71       50.86     37.53 o 
 -11   9   9        0.01      -18.02     18.02 o 
  -9   9   9       44.43       -1.01     22.60 o 
  -7   9   9       89.95       74.35     22.17 o 
  -5   9   9        7.98        7.81     18.58 o 
  -3   9   9       11.11       -5.58     21.21 o 
  -1   9   9        6.57      -15.97     22.16 o 
   1   9   9        2.76       -4.13     28.90 o 
 -14  10   9       39.17       29.27     25.52 o 
 -12  10   9        5.69      -20.95     20.95 o 
 -10  10   9        7.56       22.43     19.35 o 
  -8  10   9       31.59       32.79     20.99 o 
  -6  10   9      266.55      281.21     33.89 o 
  -4  10   9       49.63       46.52     22.16 o 
 -28   0  10      103.56      157.89     28.15 o 
 -26   0  10       18.12       -4.81     18.70 o 
 -24   0  10      323.95      264.24     47.48 o 
 -22   0  10     1454.20     1212.65     58.60 o 
 -20   0  10        1.61       -9.32     21.02 o 
 -18   0  10       12.25       11.19     13.77 o 
 -16   0  10       54.15       68.52     21.39 o 
 -14   0  10      763.54      732.96     30.77 o 
 -12   0  10      290.11      292.55     19.90 o 
 -10   0  10       95.31       86.87     12.99 o 
  -8   0  10       15.17        4.20     11.75 o 
  -6   0  10       42.28       36.00     12.98 o 
  -4   0  10      333.32      284.94     39.79 o 
  -2   0  10       55.53       63.87     18.77 o 
   0   0  10        7.29       -4.13     23.27 o 
   2   0  10        2.68       11.11     33.03 o 
   4   0  10     1149.96     1096.14     51.36 o 
   6   0  10      247.44      231.37     30.78 o 
   8   0  10        4.65       41.41     40.53 o 
 -27   1  10       36.12       53.09     21.09 o 
 -25   1  10       45.06       62.86     17.51 o 
 -23   1  10        0.50        4.96     15.65 o 
 -21   1  10     1186.98      887.47     41.03 o 
 -19   1  10      304.85      287.69     25.71 o 
 -17   1  10       46.47       41.61     12.61 o 
 -15   1  10       92.29      106.01     14.32 o 
 -13   1  10       28.59       27.26     12.44 o 
 -11   1  10     1739.58     1755.01     46.77 o 
  -9   1  10      308.27      287.14     21.09 o 
  -7   1  10      879.62      867.25     35.05 o 
  -5   1  10      219.33      210.99     19.88 o 
  -3   1  10      259.81      281.42     23.85 o 
  -1   1  10      167.06      174.59     50.29 o 
   1   1  10        4.10        3.81     25.89 o 
   3   1  10       33.37       -0.55     21.75 o 
   5   1  10      100.64       94.43     25.61 o 
   7   1  10        1.13       -8.23     33.03 o 
 -26   2  10        0.02       -8.47     19.34 o 
 -24   2  10        0.60        6.88     15.12 o 
 -22   2  10        7.34       36.39     12.07 o 
 -20   2  10       61.46       94.47     17.63 o 
 -18   2  10       38.21       41.56     14.16 o 
 -16   2  10        1.42       -7.68     13.43 o 
 -14   2  10      194.16      204.70     20.54 o 
 -12   2  10        0.01        0.15     18.01 o 
 -10   2  10       18.65        6.25     11.72 o 
  -8   2  10      191.21      153.61     20.27 o 
  -6   2  10       95.85      130.72     25.52 o 
  -4   2  10       15.32      -16.77     16.77 o 
  -2   2  10       26.02       31.51     13.12 o 
   0   2  10       35.01       39.57     17.77 o 
   2   2  10       25.05       24.81     33.96 o 
   4   2  10      476.62      509.50     43.92 o 
   6   2  10      207.31      211.78     28.93 o 
   8   2  10       11.65       35.60     23.60 o 
 -27   3  10        8.74       -6.81     18.52 o 
 -25   3  10        0.03       27.81     14.83 o 
 -23   3  10        1.00      -23.83     23.83 o 
 -21   3  10      582.23      473.56     32.36 o 
 -19   3  10      502.66      531.55     31.29 o 
 -17   3  10        2.04       -8.88     15.17 o 
 -15   3  10     6724.73     6685.71    236.85 o 
 -13   3  10     1090.59     1101.84     43.38 o 
 -11   3  10     1568.93     1520.34     55.99 o 
  -9   3  10      523.73      519.59     26.94 o 
  -7   3  10       60.92       52.26     17.12 o 
  -5   3  10      449.21      504.09     72.45 o 
  -3   3  10      192.72      213.79     24.02 o 
  -1   3  10       78.70       71.44     21.72 o 
   1   3  10       14.41      -14.70     32.09 o 
   3   3  10       39.03       53.29     22.66 o 
   5   3  10        3.39        3.82     19.20 o 
   7   3  10      116.04       75.03     27.08 o 
 -26   4  10       97.39      112.02     21.07 o 
 -24   4  10        1.42       -3.64     17.51 o 
 -22   4  10      700.97      745.66     51.62 o 
 -20   4  10       32.95       46.18     17.76 o 
 -18   4  10        4.68        1.50     17.51 o 
 -16   4  10      207.10      247.85     51.05 o 
 -14   4  10      531.66      519.21     54.63 o 
 -12   4  10     1199.41     1238.71     45.64 o 
 -10   4  10       46.47       89.89     15.86 o 
  -8   4  10       42.54       54.94     28.90 o 
  -6   4  10      245.66      238.16     30.40 o 
  -4   4  10      561.57      587.70     38.86 o 
  -2   4  10        3.56       -9.62     16.46 o 
   0   4  10        0.39      -11.60     18.52 o 
   2   4  10        8.01        1.64     18.82 o 
   4   4  10       53.13       80.13     24.95 o 
   6   4  10       25.70       45.08     25.90 o 
 -25   5  10       20.52       12.45     21.76 o 
 -23   5  10      518.53      522.35     37.12 o 
 -21   5  10       75.24       68.77     19.59 o 
 -19   5  10      450.03      499.77     47.11 o 
 -17   5  10       76.59       92.58     31.71 o 
 -15   5  10     1530.63     1557.79     51.70 o 
 -13   5  10       29.47       41.22     17.90 o 
 -11   5  10       10.46       16.43     20.27 o 
  -9   5  10       13.10       32.62     13.71 o 
  -7   5  10      134.72      144.94     19.66 o 
  -5   5  10        0.01       15.73     14.57 o 
  -3   5  10        1.45       10.55     15.51 o 
  -1   5  10      138.21      158.12     23.83 o 
   1   5  10        1.89        3.11     16.56 o 
   3   5  10       10.21      -21.21     21.21 o 
   5   5  10        3.65       22.19     20.65 o 
 -24   6  10      123.01      110.27     34.90 o 
 -22   6  10      189.71      169.31     28.00 o 
 -20   6  10        2.19       26.53     14.73 o 
 -18   6  10       33.58       36.83     17.36 o 
 -16   6  10       41.98       46.70     15.97 o 
 -14   6  10       15.50       12.01     17.91 o 
 -12   6  10     5448.52     5530.81    184.74 o 
 -10   6  10      580.00      585.82     33.13 o 
  -8   6  10      113.36      107.28     21.30 o 
  -6   6  10       33.82       21.02     16.50 o 
  -4   6  10        0.15       -8.59     15.69 o 
  -2   6  10       61.21       79.09     21.18 o 
   0   6  10        0.81       -3.51     21.02 o 
   2   6  10       10.05       -9.01     23.43 o 
   4   6  10       65.06       69.72     23.01 o 
 -21   7  10       36.77       37.87     21.77 o 
 -19   7  10       16.34       24.43     18.80 o 
 -17   7  10      133.00      144.42     23.60 o 
 -15   7  10       28.96        6.96     19.49 o 
 -13   7  10       69.40       97.81     22.55 o 
 -11   7  10       76.31      111.30     25.33 o 
  -9   7  10       52.00       16.16     18.17 o 
  -7   7  10        3.38       -8.53     14.30 o 
  -5   7  10       12.87        6.76     16.93 o 
  -3   7  10       57.11       44.50     25.90 o 
  -1   7  10       51.17      123.40     18.84 o 
   1   7  10        6.00        4.55     32.84 o 
   3   7  10       72.83       72.80     27.83 o 
 -20   8  10       38.29       64.99     33.03 o 
 -18   8  10      233.51      209.61     29.45 o 
 -16   8  10        1.36       13.87     18.26 o 
 -14   8  10       39.49       31.59     19.66 o 
 -12   8  10      329.94      328.41     30.49 o 
 -10   8  10       64.36       71.45     31.34 o 
  -8   8  10        0.17      -12.41     16.57 o 
  -6   8  10        1.50       11.94     18.64 o 
  -4   8  10        1.10       18.39     19.49 o 
  -2   8  10        2.80       -6.49     20.29 o 
   0   8  10        0.15       -7.99     21.19 o 
 -17   9  10      187.70      191.30     48.23 o 
 -15   9  10        0.70      -19.82     20.96 o 
 -13   9  10        1.89       15.60     13.46 o 
 -11   9  10       18.93       34.38     21.04 o 
  -9   9  10      129.43      175.38     26.06 o 
  -7   9  10       13.88      -29.08     29.08 o 
  -5   9  10        0.18       17.60     23.83 o 
  -3   9  10        2.53       34.21     20.35 o 
 -27   1  11        8.97       42.11     17.31 o 
 -25   1  11       46.44       28.62     19.65 o 
 -23   1  11        4.68       -2.26     16.99 o 
 -21   1  11      444.27      489.83     32.07 o 
 -19   1  11      656.59      541.97     31.43 o 
 -17   1  11       77.64       72.71     14.83 o 
 -15   1  11      190.21      233.05     19.62 o 
 -13   1  11     1342.14     1333.08     54.66 o 
 -11   1  11        2.49       14.80     16.70 o 
  -9   1  11      448.17      488.48     27.21 o 
  -7   1  11        0.80       31.62     11.80 o 
  -5   1  11       94.26      147.44     28.90 o 
  -3   1  11       59.75       45.27     19.33 o 
  -1   1  11        5.43       -7.35     17.76 o 
   1   1  11      130.49       84.36     22.45 o 
   3   1  11        0.98       16.09     21.39 o 
   5   1  11       57.28       79.91     21.18 o 
 -26   2  11       64.85       35.84     25.33 o 
 -24   2  11      510.74      549.57     66.26 o 
 -22   2  11       38.07        0.06     15.12 o 
 -20   2  11      239.86      201.53     21.84 o 
 -18   2  11      292.16      282.46     37.35 o 
 -16   2  11        1.22      -10.61     14.30 o 
 -14   2  11     1219.47     1190.20     55.40 o 
 -12   2  11       23.16       17.91     15.65 o 
 -10   2  11      285.78      238.16     24.96 o 
  -8   2  11      124.51      122.11     22.13 o 
  -6   2  11      454.19      473.58     30.26 o 
  -4   2  11      226.51      228.92     27.33 o 
  -2   2  11       21.57       19.64     32.28 o 
   0   2  11       16.03       -6.10     19.64 o 
   2   2  11      168.29      203.12     26.89 o 
   4   2  11       16.54       16.13     43.53 o 
   6   2  11        6.28       42.76     23.60 o 
 -27   3  11       54.40       33.75     31.34 o 
 -25   3  11      165.05      143.10     36.03 o 
 -23   3  11       53.09       16.06     42.22 o 
 -21   3  11        8.09      -16.73     16.73 o 
 -19   3  11       75.68       99.24     17.19 o 
 -17   3  11      214.78      222.08     24.40 o 
 -15   3  11     1557.64     1600.51     51.00 o 
 -13   3  11     3422.56     3462.80     72.89 o 
 -11   3  11     1383.96     1465.41     48.21 o 
  -9   3  11      368.89      342.37     27.15 o 
  -7   3  11      125.32      108.00     20.65 o 
  -5   3  11      848.45      830.31     37.64 o 
  -3   3  11       30.45       51.10     16.40 o 
  -1   3  11       39.86       39.81     20.55 o 
   1   3  11      113.52      115.82     22.95 o 
   3   3  11        0.61        9.21     21.88 o 
   5   3  11       35.51       81.79     24.11 o 
 -26   4  11       20.09       62.30     22.89 o 
 -24   4  11        2.66      -15.14     34.15 o 
 -22   4  11       11.54       22.88     19.33 o 
 -20   4  11       44.70       37.06     19.33 o 
 -18   4  11        7.02        4.65     14.51 o 
 -16   4  11      413.42      402.48     49.93 o 
 -14   4  11      293.23      284.60     27.04 o 
 -12   4  11     1220.86     1333.62     87.52 o 
 -10   4  11      110.92      138.94     34.53 o 
  -8   4  11        4.71       21.87     27.77 o 
  -6   4  11        0.00       18.09     37.34 o 
  -4   4  11       76.28       37.14     36.03 o 
  -2   4  11       42.10       79.29     38.28 o 
   0   4  11       13.61       31.03     17.63 o 
   2   4  11       55.48        9.20     36.97 o 
   4   4  11       14.70       17.60     23.53 o 
 -25   5  11       84.90       96.20     33.40 o 
 -23   5  11       36.16       69.22     21.15 o 
 -21   5  11      262.02      273.50     46.73 o 
 -19   5  11       56.74       54.41     45.22 o 
 -17   5  11       18.64       23.65     16.59 o 
 -15   5  11      211.04      211.88     24.26 o 
 -13   5  11        1.30       -5.77     16.49 o 
 -11   5  11     1662.44     1628.74     68.19 o 
  -9   5  11      139.98       82.33     21.99 o 
  -7   5  11     1041.89     1035.53     50.32 o 
  -5   5  11      540.63      543.24     40.17 o 
  -3   5  11       62.01       59.40     20.77 o 
  -1   5  11        4.22        8.44     17.74 o 
   1   5  11       16.39        9.28     35.65 o 
   3   5  11        1.80       21.82     22.33 o 
 -22   6  11       95.83      110.53     29.09 o 
 -20   6  11       31.21       33.50     32.84 o 
 -18   6  11       58.54       51.86     17.85 o 
 -16   6  11       71.82       71.80     45.04 o 
 -14   6  11      580.51      549.08     34.99 o 
 -12   6  11     1011.75     1024.11     46.31 o 
 -10   6  11      625.39      605.03     35.04 o 
  -8   6  11        5.62       40.05     27.02 o 
  -6   6  11      121.21      122.23     22.81 o 
  -4   6  11       20.74       20.31     18.70 o 
  -2   6  11      103.93       92.50     23.60 o 
   0   6  11       13.38       23.34     26.83 o 
   2   6  11       17.82      -24.39     25.60 o 
 -21   7  11       66.86       82.26     32.09 o 
 -19   7  11      169.48      216.65     39.03 o 
 -17   7  11      155.47      186.68     27.19 o 
 -15   7  11        0.67       20.52     14.33 o 
 -13   7  11      132.93      129.92     24.51 o 
 -11   7  11      355.62      310.11     31.92 o 
  -9   7  11       91.85       92.34     46.16 o 
  -7   7  11        1.15       20.27     13.52 o 
  -5   7  11      271.61      267.45     29.52 o 
  -3   7  11       10.34       -9.15     21.21 o 
  -1   7  11       26.07       46.67     20.18 o 
 -18   8  11      123.88      244.68     39.03 o 
 -16   8  11      377.56      392.93     36.91 o 
 -14   8  11      112.94      129.57     24.99 o 
 -12   8  11       81.26       18.92     24.94 o 
 -10   8  11       70.53       74.84     33.40 o 
  -8   8  11       30.84       39.06     18.76 o 
  -6   8  11       71.65       83.59     23.07 o 
  -4   8  11        1.37       14.32     19.75 o 
  -2   8  11       97.83       78.64     28.90 o 
 -15   9  11       17.35       37.53     25.89 o 
 -13   9  11       31.83       52.41     22.89 o 
 -11   9  11        1.98        3.21     34.71 o 
  -9   9  11       72.26       48.94     23.26 o 
  -7   9  11       60.07      100.86     22.16 o 
 -26   0  12       43.09      102.52     22.36 o 
 -24   0  12      165.19      144.07     19.08 o 
 -22   0  12       16.05       26.51     16.05 o 
 -20   0  12     1436.54     1233.80     80.95 o 
 -18   0  12        4.70      -17.45     17.45 o 
 -16   0  12      228.09      249.39     27.78 o 
 -14   0  12      714.83      677.34     49.38 o 
 -12   0  12     2270.62     2104.69     57.40 o 
 -10   0  12      126.97      116.11     22.22 o 
  -8   0  12      103.58      118.55     24.77 o 
  -6   0  12      166.23      163.06     21.72 o 
  -4   0  12       23.22       29.39     17.84 o 
  -2   0  12       10.36       15.40     17.83 o 
   0   0  12        6.79       11.72     40.16 o 
   2   0  12        0.31       -8.80     22.71 o 
   4   0  12       30.10       44.99     22.90 o 
 -27   1  12        0.13       -0.74     26.46 o 
 -25   1  12       56.58       51.24     21.30 o 
 -23   1  12       52.33       34.54     16.68 o 
 -21   1  12      557.38      512.92     35.81 o 
 -19   1  12      978.09      880.54     40.62 o 
 -17   1  12       13.84      -19.89     19.89 o 
 -15   1  12     1254.58     1226.70     45.77 o 
 -13   1  12      230.99      212.97     21.21 o 
 -11   1  12     1770.31     1612.25     83.61 o 
  -9   1  12     1451.11     1371.11     48.58 o 
  -7   1  12       18.96       -4.26     15.58 o 
  -5   1  12      348.97      362.60     38.66 o 
  -3   1  12       92.80      116.55     25.15 o 
  -1   1  12       49.88       51.78     20.04 o 
   1   1  12       14.23       10.79     21.89 o 
   3   1  12        3.91        6.87     21.01 o 
 -26   2  12        2.63        2.74     18.03 o 
 -24   2  12        0.91       30.51     23.83 o 
 -22   2  12       16.35       29.07     18.04 o 
 -20   2  12       40.29       64.23     18.95 o 
 -18   2  12        9.16       11.98     14.34 o 
 -16   2  12        9.90       12.00     12.77 o 
 -14   2  12      856.36      884.57     41.40 o 
 -12   2  12       12.73        1.20     24.58 o 
 -10   2  12      292.34      262.86     26.44 o 
  -8   2  12      203.57      214.98     23.82 o 
  -6   2  12      109.79       93.24     21.45 o 
  -4   2  12        6.08        8.20     17.76 o 
  -2   2  12        7.11       16.15     42.97 o 
   0   2  12       14.97       -8.78     20.56 o 
   2   2  12        0.81      -11.09     22.24 o 
 -25   3  12        9.72       -3.50     20.16 o 
 -23   3  12       33.80       11.73     32.65 o 
 -21   3  12      474.44      508.80     56.31 o 
 -19   3  12      238.32      216.82     24.58 o 
 -17   3  12        6.05      -15.38     17.42 o 
 -15   3  12      317.83      357.85     49.92 o 
 -13   3  12     2898.41     2989.12    229.00 o 
 -11   3  12        4.54       29.85     17.08 o 
  -9   3  12       88.88       80.98     20.27 o 
  -7   3  12      147.93      105.01     22.42 o 
  -5   3  12      178.49      195.56     78.26 o 
  -3   3  12      104.87      150.65     23.53 o 
  -1   3  12        7.67       16.46     33.59 o 
   1   3  12       16.58       59.28     43.91 o 
   3   3  12       74.12      100.74     27.41 o 
 -24   4  12        2.99      -19.84     19.84 o 
 -22   4  12       29.41       22.69     18.64 o 
 -20   4  12        5.10       -4.20     13.89 o 
 -18   4  12        4.21        6.63     17.08 o 
 -16   4  12      348.47      323.60     29.26 o 
 -14   4  12      318.92      318.70     40.35 o 
 -12   4  12       80.61       74.61     22.10 o 
 -10   4  12       40.69       14.86     17.84 o 
  -8   4  12       19.13       35.28     18.39 o 
  -6   4  12        0.00      -11.44     18.52 o 
  -4   4  12       95.52      117.85     22.49 o 
  -2   4  12       19.55       14.82     51.79 o 
   0   4  12       97.66      134.69     34.34 o 
   2   4  12        8.01       30.89     21.76 o 
 -23   5  12        0.02      -19.57     19.57 o 
 -21   5  12      100.87       99.82     36.97 o 
 -19   5  12       34.69       23.85     19.84 o 
 -17   5  12        0.00       -5.86     17.47 o 
 -15   5  12        6.49       -3.38     15.95 o 
 -13   5  12      445.54      396.57     32.20 o 
 -11   5  12      215.52      232.61     51.42 o 
  -9   5  12       55.41       25.55     19.55 o 
  -7   5  12       22.00       24.11     20.36 o 
  -5   5  12        0.59      -13.48     19.23 o 
  -3   5  12       16.47       37.36     23.64 o 
  -1   5  12       42.50       58.62     23.77 o 
   1   5  12       67.13      115.01     32.84 o 
 -22   6  12      269.36      289.02     31.25 o 
 -20   6  12        0.18       -8.49     17.01 o 
 -18   6  12       80.47      132.23     32.46 o 
 -16   6  12       52.44       54.61     40.72 o 
 -14   6  12       63.58       44.84     20.41 o 
 -12   6  12        8.71        9.19     39.22 o 
 -10   6  12     1268.43     1314.30     54.61 o 
  -8   6  12       40.03       -6.49     26.27 o 
  -6   6  12      140.09      112.32     27.32 o 
  -4   6  12        0.88       -5.88     26.46 o 
  -2   6  12        0.76      -12.84     23.64 o 
 -21   7  12      459.00      534.91     60.06 o 
 -19   7  12        2.42       -6.13     19.23 o 
 -17   7  12        0.61        6.55     17.10 o 
 -15   7  12       28.68       30.66     23.51 o 
 -13   7  12      228.96      287.00     30.57 o 
 -11   7  12      204.75      272.05     42.98 o 
  -9   7  12      152.23      140.30     28.15 o 
  -7   7  12       64.02       62.51     32.28 o 
  -5   7  12        0.01        9.95     22.03 o 
  -3   7  12        5.98       24.13     23.34 o 
 -16   8  12        6.56       10.09     28.71 o 
 -14   8  12        0.98        4.55     19.07 o 
 -12   8  12      339.97      288.49     35.49 o 
 -10   8  12      147.18       97.60     28.60 o 
  -8   8  12       94.54       64.65     40.72 o 
  -6   8  12      105.82      121.93     22.81 o 
 -25   1  13        6.39       13.43     30.96 o 
 -23   1  13      177.02      207.85     34.15 o 
 -21   1  13       71.05       72.96     17.46 o 
 -19   1  13       69.79       53.62     18.67 o 
 -17   1  13     1113.55     1045.04     45.54 o 
 -15   1  13      507.30      455.96     30.88 o 
 -13   1  13       32.30       25.80     35.65 o 
 -11   1  13      386.25      365.04     33.03 o 
  -9   1  13        0.02       24.11     16.96 o 
  -7   1  13       28.29       70.40     30.02 o 
  -5   1  13        0.33       21.82     18.29 o 
  -3   1  13        8.56        0.00     21.98 o 
  -1   1  13        1.64        7.32     21.95 o 
   1   1  13        4.15       25.45     22.12 o 
 -26   2  13      196.20      194.23     30.28 o 
 -24   2  13       55.75       98.15     22.89 o 
 -22   2  13      374.07      367.05     31.53 o 
 -20   2  13        0.44        5.47     15.20 o 
 -18   2  13        1.50        1.42     15.47 o 
 -16   2  13      144.74      143.26     23.35 o 
 -14   2  13       19.11       -8.41     18.32 o 
 -12   2  13      600.53      559.07     35.96 o 
 -10   2  13      158.97      205.82     24.89 o 
  -8   2  13       73.54       82.28     18.20 o 
  -6   2  13      104.83       97.76     22.71 o 
  -4   2  13      103.11       80.06     22.45 o 
  -2   2  13        0.03      -14.78     21.10 o 
   0   2  13        0.02      -18.99     55.92 o 
 -25   3  13      232.14      234.43     52.73 o 
 -23   3  13       52.40       27.35     45.22 o 
 -21   3  13        2.72        5.28     19.51 o 
 -19   3  13       63.47       79.49     20.08 o 
 -17   3  13      515.38      509.72     35.26 o 
 -15   3  13      298.67      373.90     82.77 o 
 -13   3  13      488.66      581.10     43.17 o 
 -11   3  13      287.57      287.14     29.50 o 
  -9   3  13      198.75      210.15     25.81 o 
  -7   3  13       30.67       12.22     21.15 o 
  -5   3  13       86.69       87.58     23.99 o 
  -3   3  13       36.63       29.65     22.86 o 
  -1   3  13        1.02       -3.56     21.77 o 
 -24   4  13       41.24       89.42     21.05 o 
 -22   4  13      125.89      151.99     25.91 o 
 -20   4  13        9.80      -12.43     21.58 o 
 -18   4  13       46.92       61.76     18.37 o 
 -16   4  13      126.37      142.91     21.52 o 
 -14   4  13        1.84       -1.53     15.32 o 
 -12   4  13      100.74      123.86     23.15 o 
 -10   4  13       25.90       51.89     28.33 o 
  -8   4  13        8.78        0.70     20.35 o 
  -6   4  13       61.36       44.24     35.28 o 
  -4   4  13        0.02      -11.75     21.70 o 
  -2   4  13       35.11       46.19     23.51 o 
 -23   5  13      316.90      380.27     35.69 o 
 -21   5  13        0.92        7.37     17.22 o 
 -19   5  13        8.47      -24.21     24.21 o 
 -17   5  13        0.16       -9.24     16.70 o 
 -15   5  13       14.63       37.40     17.56 o 
 -13   5  13        3.55       -7.07     18.14 o 
 -11   5  13        0.17       13.12     31.34 o 
  -9   5  13      108.59      128.38     25.15 o 
  -7   5  13       29.89        4.26     23.43 o 
  -5   5  13      496.43      477.86     50.49 o 
  -3   5  13       75.62       62.33     26.13 o 
 -20   6  13       98.99       68.32     26.17 o 
 -18   6  13       54.58       32.86     30.77 o 
 -16   6  13        1.31       -7.75     20.04 o 
 -14   6  13      135.07      128.34     23.30 o 
 -12   6  13      260.71      280.16     32.80 o 
 -10   6  13      506.45      584.12     49.93 o 
  -8   6  13      149.75      133.65     26.17 o 
  -6   6  13        0.00       -7.13     29.65 o 
  -4   6  13       22.90       19.84     23.73 o 
 -19   7  13       27.90       66.80     26.27 o 
 -17   7  13        2.38      -21.72     21.72 o 
 -15   7  13        3.19      -12.52     20.68 o 
 -13   7  13        2.52      -23.35     23.35 o 
 -11   7  13        0.82       10.55     19.79 o 
  -9   7  13       98.54      123.67     26.14 o 
  -7   7  13       17.03       12.38     21.51 o 
 -26   0  14      284.99      254.46     64.56 o 
 -24   0  14        0.20       -4.05     16.24 o 
 -22   0  14      210.39      220.18     49.54 o 
 -20   0  14      248.08      182.24     25.92 o 
 -18   0  14        4.74       22.16     18.58 o 
 -16   0  14      851.15      802.63     41.90 o 
 -14   0  14      274.36      216.23     26.67 o 
 -12   0  14      167.63      211.66     24.58 o 
 -10   0  14      152.95      176.23     27.16 o 
  -8   0  14      323.24      297.80     30.92 o 
  -6   0  14     1003.86     1012.36     50.95 o 
  -4   0  14       27.71       38.26     24.65 o 
  -2   0  14        2.59       31.11     24.21 o 
 -25   1  14       49.08       32.45     52.35 o 
 -23   1  14       28.96       25.24     18.00 o 
 -21   1  14       19.03       24.28     18.88 o 
 -19   1  14        0.06       36.00     14.52 o 
 -17   1  14      156.19      141.25     20.25 o 
 -15   1  14     1191.81     1166.49     90.70 o 
 -13   1  14      734.24      764.86     40.94 o 
 -11   1  14        0.73       15.63     14.61 o 
  -9   1  14      122.37      111.64     24.43 o 
  -7   1  14      226.86      265.94     27.29 o 
  -5   1  14       31.16       28.17     20.45 o 
  -3   1  14       31.66       34.13     23.43 o 
 -24   2  14       83.65       88.51     24.87 o 
 -22   2  14       14.55        5.79     18.91 o 
 -20   2  14      164.98      180.99     25.47 o 
 -18   2  14       81.77      120.18     19.85 o 
 -16   2  14      691.71      657.32     44.30 o 
 -14   2  14      346.00      342.00     32.24 o 
 -12   2  14      671.21      626.97     39.01 o 
 -10   2  14      311.26      307.89     28.93 o 
  -8   2  14        1.82       12.83     21.20 o 
  -6   2  14      313.48      307.68     37.16 o 
  -4   2  14       11.30       12.21     21.52 o 
  -2   2  14        8.23      -13.82     23.58 o 
 -23   3  14       19.13       20.77     47.47 o 
 -21   3  14      146.28      173.50     44.85 o 
 -19   3  14      215.44      220.80     26.77 o 
 -17   3  14      179.85      161.14     24.02 o 
 -15   3  14      189.08      180.13     25.07 o 
 -13   3  14       29.10       11.66     29.27 o 
 -11   3  14      210.84      174.15     30.98 o 
  -9   3  14        2.01       12.72     19.30 o 
  -7   3  14        0.08       17.30     22.27 o 
  -5   3  14       14.23       -0.74     20.02 o 
  -3   3  14       54.19       28.03     39.03 o 
 -22   4  14        3.31      -21.36     21.36 o 
 -20   4  14       57.64       57.50     20.56 o 
 -18   4  14       22.12       -8.29     35.09 o 
 -16   4  14       13.42      -21.22     21.22 o 
 -14   4  14       11.77        0.00     19.82 o 
 -12   4  14      211.50      180.24     30.96 o 
 -10   4  14       86.66       86.29     24.87 o 
  -8   4  14        0.77      -15.11     47.10 o 
  -6   4  14        0.14      -20.71     41.09 o 
  -4   4  14        3.04      -23.43     23.43 o 
 -21   5  14        2.69       22.00     17.62 o 
 -19   5  14        0.83       -3.12     18.52 o 
 -17   5  14        6.90       -5.05     20.44 o 
 -15   5  14        1.53       33.96     20.83 o 
 -13   5  14       37.25       67.35     21.18 o 
 -11   5  14        0.01        3.05     18.66 o 
  -9   5  14      138.96      131.97     25.91 o 
  -7   5  14        9.41       13.68     23.16 o 
 -18   6  14       95.60      131.21     25.87 o 
 -16   6  14       60.84       61.56     24.13 o 
 -14   6  14        0.66       -2.32     19.62 o 
 -12   6  14       20.28      -33.96     33.96 o 
 -10   6  14        8.57       29.44     32.65 o 
  -8   6  14      153.69      131.46     30.92 o 
 -23   1  15       69.30       58.20     24.01 o 
 -21   1  15      246.11      265.36     28.75 o 
 -19   1  15       18.44       33.40     22.14 o 
 -17   1  15       67.94       85.99     22.99 o 
 -15   1  15      164.16      217.71     25.34 o 
 -13   1  15      473.81      482.57     68.88 o 
 -11   1  15       45.41       62.14     35.09 o 
  -9   1  15      102.51       97.51     43.54 o 
  -7   1  15        0.15        1.47     20.30 o 
  -5   1  15        7.78       -8.05     26.38 o 
 -24   2  15      172.10      279.55     37.91 o 
 -22   2  15        0.20        0.00     17.51 o 
 -20   2  15       96.94       60.92     23.96 o 
 -18   2  15      114.88       93.43     31.71 o 
 -16   2  15      102.71      142.88     25.74 o 
 -14   2  15      592.87      590.95     42.33 o 
 -12   2  15       62.04       37.52     50.10 o 
 -10   2  15      156.45      176.47     30.02 o 
  -8   2  15        0.04        9.03     21.37 o 
  -6   2  15       59.73       33.91     36.78 o 
 -23   3  15      482.48      635.20    144.90 o 
 -21   3  15       31.60       60.15     26.08 o 
 -19   3  15        5.94      -19.42     19.42 o 
 -17   3  15       24.08       36.43     22.12 o 
 -15   3  15      193.25      159.35     30.20 o 
 -13   3  15      164.16      151.35     25.87 o 
 -11   3  15       37.22       50.34     22.91 o 
  -9   3  15        8.59       29.30     29.65 o 
  -7   3  15        2.84       26.35     34.90 o 
 -20   4  15       42.99       78.10     26.46 o 
 -18   4  15       13.28        3.13     43.72 o 
 -16   4  15       59.14       60.11     24.80 o 
 -14   4  15      446.24      416.04     38.05 o 
 -12   4  15       25.38       10.28     47.29 o 
 -10   4  15       41.10       46.85     36.40 o 
  -8   4  15       20.01      -21.54     26.14 o 
 -17   5  15       24.70       33.99     22.15 o 
 -15   5  15       25.88        4.77     25.24 o 
 -13   5  15       15.93       55.20     26.83 o 
 -11   5  15       10.08      -22.57     37.34 o 
 -22   0  16        5.49      -18.17     18.17 o 
 -20   0  16       15.72       16.13     17.43 o 
 -18   0  16        0.86      -19.11     19.11 o 
 -16   0  16       45.56       20.58     41.09 o 
 -14   0  16        2.67       -0.66     18.91 o 
 -12   0  16       25.08       36.39     23.19 o 
 -10   0  16      202.62      264.52     33.41 o 
 -21   1  16       10.88       -2.00     22.95 o 
 -19   1  16       43.41       23.14     46.16 o 
 -17   1  16        0.81      -21.01     29.46 o 
 -15   1  16      132.86       66.04     51.23 o 
 -13   1  16       35.92       47.04     23.13 o 
 -11   1  16      107.53       88.98     27.40 o 
  -9   1  16       57.05        8.26     42.78 o 
 -20   2  16        0.08        2.14     24.77 o 
 -18   2  16        9.83       -9.79     28.15 o 
 -16   2  16       63.51       81.91     25.26 o 
 -14   2  16        6.75       56.53     74.12 o 
 -12   2  16       53.24       41.77     46.91 o 
 -10   2  16        0.03        7.57     23.89 o 
 -19   3  16       14.47       47.24     19.30 o 
 -17   3  16      143.01       96.28     27.08 o 
 -15   3  16      465.73      434.43     42.11 o 
 -13   3  16       20.43       -8.87     27.45 o 
                                                 
